# Supplementary material for: The psychometric properties of PHQ-4 anxiety and depression screening scale among out of school adolescent girls and young women in Tanzania: a cross-sectional study
Source: BMC Psychiatry. 2020 Jun 19;20:321. doi: 10.1186/s12888-020-02735-5 (PMC7304148; doi:10.1186/s12888-020-02735-5)
Supplement: Supplementary file 2 — Additional file 2. Minimal dataset [file 12888_2020_2735_MOESM2_ESM.xlsx]

## Sheet: Data
Age	QN1	QN2	QN3	QN4	Anxiety_score	Depression_score	Anxiety	Depression	Anxi_depression_score	agecat	familycomp	Education_status	children	Bedhungry	TASAF	Marital_status	socialfn	suicidal
19	3	2	3	1	5	4	1	1	9	0	1	1	1	0	0	1	0	0
18	0	0	0	0	0	0	0	0	0	0	1	1	1	0	0	1
19	1	1	1	1	2	2	0	0	4	0	1	1	1	0	0	1	0	0
21	0	0	0	0	0	0	0	0	0	1	1	1	1	0	0	1
22	1	3	1	3	4	4	1	1	8	1	1	2	1	0	0	1	1	0
22	1	0	1	2	1	3	0	1	4	1	1	1	1	0	0	1	1	0
15	0	0	0	0	0	0	0	0	0	0	0	0	0	0	0	0
20	0	2	1	3	2	4	0	1	6	1	1	0	1	0	0	1	0	0
22	1	2	1	1	3	2	1	0	5	1	1	2	1	0	0	1	1	1
20	2	0	0	0	2	0	0	0	2	1	1	0	1	0	0	1	1	0
18	0	0	0	0	0	0	0	0	0	0	1	1	1	0	0	0
19	2	1	2	2	3	4	1	1	7	0	0	1	0	0	1	0	1	1
18	2	2	2	0	4	2	1	0	6	0	1	1	1	0	0	1	1	1
16	0	1	0	1	1	1	0	0	2	0	1	1	1	0	0	0	0	0
19	0	0	0	3	0	3	0	1	3	0	1	1	1	1	0	1	0	0
22	1	2	1	1	3	2	1	0	5	1	1	1	1	0	0	1	0	0
21	1	0	0	0	1	0	0	0	1	1	1	1	1	0	0	1	1	0
21	1	1	2	2	2	4	0	1	6	1	0	1	1	0	0	2	1	0
20	2	0	1	2	2	3	0	1	5	1	1	1	1	0	0	1	1	0
22	1	0	1	1	1	2	0	0	3	1	1	1	1	0	0	1	0	0
22	0	0	2	0	0	2	0	0	2	1	1	1	1	0	0	1	0	0
20	0	0	0	0	0	0	0	0	0	1	0	0	0	0	1	0
23	3	1	2	3	4	5	1	1	9	1	1	1	1	0	0	1	1	0
23	3	1	2	3	4	5	1	1	9	1	1	0	1	0	0	1	1	1
15	0	0	1	0	0	1	0	0	1	0	0	0	0	0	0	0	0	0
22	0	0	0	0	0	0	0	0	0	1	0	0	0	0	1	0
21	0	0	1	0	0	1	0	0	1	1	1	2	1	0	0	1	1	0
21	0	0	0	2	0	2	0	0	2	1	0	1	0	0	0	0	0	0
15	0	0	0	0	0	0	0	0	0	0	1	0	0	0	1	1
16	3	3	3	3	6	6	1	1	12	0	1	0	1	0	0	1	0	0
22	0	0	0	0	0	0	0	0	0	1	1	0	1	0	0	1
16	3	2	0	1	5	1	1	0	6	0	1	0	1	0	1	1	0	0
17	0	1	0	0	1	0	0	0	1	0	1	1	1	0	0	0	0	0
23	1	0	0	0	1	0	0	0	1	1	1	0	1	0	0	1	0	0
20	3	1	0	1	4	1	1	0	5	1	1	1	1	0	1	1	1	1
23	2	1	2	1	3	3	1	1	6	1	1	1	1	0	0	1	1	1
18	3	2	0	1	5	1	1	0	6	0	1	0	1	0	0	0	0	1
19	0	0	0	0	0	0	0	0	0	0	0	1	0	0	1	0
22	3	3	3	3	6	6	1	1	12	1	0	1	1	0	1	0	0	1
18	2	1	2	3	3	5	1	1	8	0	1	1	1	0	0	1	1	1
20	0	0	0	3	0	3	0	1	3	1	1	0	1	0	0	0	0	0
22	0	1	0	0	1	0	0	0	1	1	1	0	1	0	0	1	1	1
15	0	3	3	2	3	5	1	1	8	0	1	0	1	0	1	1	1	0
20	1	3	0	3	4	3	1	1	7	1	0	1	1	0	1	2	0	1
22	2	2	2	2	4	4	1	1	8	1	1	1	1	0	0	1	1	1
23	0	0	0	0	0	0	0	0	0	1	1	1	1	0	0	1
22	3	3	0	3	6	3	1	1	9	1	1	1	1	0	1	1	1	0
17	3	3	1	3	6	4	1	1	10	0	1	1	1	0	0	1	1	0
22	3	3	1	3	6	4	1	1	10	1	0	1	0	0	0	0	0	0
21	0	0	1	1	0	2	0	0	2	1	1	1	1	0	1	1	0	0
20	1	1	2	2	2	4	0	1	6	1	1	1	1	0	0	1	0	0
22	1	0	1	2	1	3	0	1	4	1	1	1	1	0	0	1	1	0
21	0	0	0	1	0	1	0	0	1	1	1	1	1	0	1	1	0	0
18	0	0	2	0	0	2	0	0	2	0	1	0	1	1	0	1	0	0
21	0	0	0	0	0	0	0	0	0	1	1	1	1	0	0	1
20	0	0	0	0	0	0	0	0	0	1	1	0	1	0	0	1
19	2	0	0	0	2	0	0	0	2	0	1	1	1	0	1	1	0	0
20	0	1	0	2	1	2	0	0	3	1	1	0	1	0	1	1	0	0
20	0	0	1	1	0	2	0	0	2	1	0	1	1	0	1	2	1	0
23	1	0	0	1	1	1	0	0	2	1	1	0	1	0	0	1	1	0
22	0	0	0	0	0	0	0	0	0	1	0	0	0	0	0	0
22	2	1	1	2	3	3	1	1	6	1	0	1	0	0	0	0	1	0
19	1	0	0	0	1	0	0	0	1	0	1	1	1	0	0	1	0	0
19	0	0	0	0	0	0	0	0	0	0	0	1	1	0	1	0
21	0	0	0	0	0	0	0	0	0	1	1	1	1	0	0	0
17	1	0	1	1	1	2	0	0	3	0	1	1	1	0	1	1	0	1
18	1	0	0	0	1	0	0	0	1	0	1	1	1	0	0	1	0	0
18	0	0	0	0	0	0	0	0	0	0	1	1	1	0	0	1
20	1	0	0	0	1	0	0	0	1	1	1	1	1	0	0	1	0	0
19	2	3	0	2	5	2	1	0	7	0	1	1	1	0	0	1	0	0
20	1	0	0	0	1	0	0	0	1	1	1	1	1	0	0	1	0	0
21	1	0	0	1	1	1	0	0	2	1	1	0	0	1	0	1	1	0
23	2	2	2	0	4	2	1	0	6	1	1	0	1	0	0	1	1	0
20	1	2	3	2	3	5	1	1	8	1	1	0	1	0	0	1	1	0
22	0	1	2	3	1	5	0	1	6	1	1	1	1	0	1	1	0	1
18	0	2	0	0	2	0	0	0	2	0	1	1	1	0	0	1	0	0
18	1	0	0	0	1	0	0	0	1	0	0	1	0	0	0	0	1	0
20	0	0	0	2	0	2	0	0	2	1	0	1	1	0	0	0	0	0
20	2	1	2	0	3	2	1	0	5	1	1	1	1	1	1	1	1	0
23	1	2	1	3	3	4	1	1	7	1	1	1	1	0	0	1	1	1
19	1	0	0	0	1	0	0	0	1	0	0	1	1	0	1	2	1	0
17	0	2	3	2	2	5	0	1	7	0	1	0	1	1	0	1	1	1
18	2	2	2	1	4	3	1	1	7	0	0	0	0	0	0	0	1	0
19	0	0	0	0	0	0	0	0	0	0	0	0	0	0	0	0
21	0	0	0	0	0	0	0	0	0	1	1	1	1	0	0	1
18	0	0	0	0	0	0	0	0	0	0	0	0	0	0	0	2
22	0	0	0	0	0	0	0	0	0	1	1	0	1	0	0	1
17	1	3	1	2	4	3	1	1	7	0	1	0	1	0	1	1	1	0
16	0	0	0	0	0	0	0	0	0	0	1	1	1	0	0	1
15	2	2	1	3	4	4	1	1	8	0	0	2	1	0	0	2	1	0
23	2	2	1	1	4	2	1	0	6	1	1	2	1	0	0	1	1	1
21	2	2	0	0	4	0	1	0	4	1	1	1	1	0	0	1	1	0
16	0	2	0	1	2	1	0	0	3	0	0	0	0	0	0	0	0	0
23	3	2	2	2	5	4	1	1	9	1	1	2	1	0	0	1	1	0
15	2	1	2	2	3	4	1	1	7	0	0	1	0	0	0	0	1	1
21	0	0	0	1	0	1	0	0	1	1	1	1	1	0	0	1	0	0
19	2	1	1	2	3	3	1	1	6	0	1	2	1	0	0	1	1	0
23	0	0	0	0	0	0	0	0	0	1	0	1	0	0	1	0
21	2	2	2	2	4	4	1	1	8	1	0	2	0	0	0	0	1	0
15	0	0	0	0	0	0	0	0	0	0	0	1	0	0	1	0
23	1	0	0	0	1	0	0	0	1	1	0	1	0	0	0	0	0	0
18	0	1	1	1	1	2	0	0	3	0	1	1	1	0	0	1	1	0
23	0	1	1	2	1	3	0	1	4	1	0	1	1	0	0	0	1	0
23	1	1	0	0	2	0	0	0	2	1	0	2	0	0	0	0	0	0
18	2	1	1	1	3	2	1	0	5	0	1	1	1	0	0	1	0	1
18	1	0	1	2	1	3	0	1	4	0	1	0	1	0	0	1	0	1
16	0	0	0	0	0	0	0	0	0	0	0	0	1	0	0	0
17	0	0	0	0	0	0	0	0	0	0	0	1	0	0	0	0
18	0	0	1	0	0	1	0	0	1	0	0	1	0	0	0	0	0	1
17	0	0	0	1	0	1	0	0	1	0	0	1	0	0	0	0	0	0
17	2	2	3	3	4	6	1	1	10	0	1	1	1	0	0	1	1	0
19	1	1	0	2	2	2	0	0	4	0	2	1	1	0	0	0	1	1
16	0	2	0	2	2	2	0	0	4	0	1	1	1	0	0	1	1	0
22	0	0	1	0	0	1	0	0	1	1	0	0	1	0	0	1	0	0
23	1	2	1	1	3	2	1	0	5	1	1	1	1	0	0	1	1	1
18	0	0	0	0	0	0	0	0	0	0	0	1	1	0	0	1
15	0	0	0	0	0	0	0	0	0	0	0	1	0	0	0	0
15	0	0	0	0	0	0	0	0	0	0	0	1	0	0	0	0
17	2	1	2	1	3	3	1	1	6	0	0	1	0	0	0	0	1	0
22	0	0	0	0	0	0	0	0	0	1	1	1	1	0	0	1
23	0	0	0	0	0	0	0	0	0	1	1	0	1	0	0	1
21	0	0	0	0	0	0	0	0	0	1	0	1	0	0	0	0
21	1	1	1	1	2	2	0	0	4	1	2	1	1	0	0	0	1	0
20	2	2	1	2	4	3	1	1	7	1	0	1	1	0	0	1	1	0
18	0	0	1	1	0	2	0	0	2	0	0	1	1	1	0	0	1	1
15	0	0	0	0	0	0	0	0	0	0	0	1	0	0	0	0
15	0	0	0	0	0	0	0	0	0	0	1	1	1	0	0	1
16	0	2	2	2	2	4	0	1	6	0	1	1	1	0	0	1	0	0
23	1	0	0	0	1	0	0	0	1	1	0	1	1	0	0	0	1	0
20	1	2	0	0	3	0	1	0	3	1	1	0	0	0	0	1	0	0
16	2	1	0	1	3	1	1	0	4	0	0	1	0	0	0	0	1	0
19	1	1	0	1	2	1	0	0	3	0	0	2	0	0	0	0	1	1
22	0	0	0	0	0	0	0	0	0	1	1	0	1	0	0	1
22	1	1	1	1	2	2	0	0	4	1	0	1	1	0	0	0	0	0
18	2	2	1	2	4	3	1	1	7	0	0	2	0	0	0	0	1	0
18	0	0	2	0	0	2	0	0	2	0	1	1	1	0	0	1	0	0
20	2	1	2	0	3	2	1	0	5	1	1	1	1	0	0	1	1	0
21	1	2	2	3	3	5	1	1	8	1	0	2	0	0	0	0	1	1
18	0	0	0	0	0	0	0	0	0	0	1	1	1	0	0	1
19	2	1	0	2	3	2	1	0	5	0	1	0	1	0	0	1	0	0
15	0	0	0	0	0	0	0	0	0	0	1	1	1	0	0	1
21	0	2	2	2	2	4	0	1	6	1	1	1	1	0	0	1	1	0
23	1	1	0	3	2	3	0	1	5	1	0	2	1	0	0	0	1	0
15	2	1	2	2	3	4	1	1	7	0	1	2	1	0	0	1	1	0
22	3	3	3	3	6	6	1	1	12	1	0	1	1	0	0	0	1	0
17	0	0	1	0	0	1	0	0	1	0	1	1	1	0	0	1	0	1
19	0	0	0	0	0	0	0	0	0	0	1	0	1	0	0	1
22	3	3	2	3	6	5	1	1	11	1	1	0	1	1	0	1	1	1
20	0	1	0	0	1	0	0	0	1	1	0	0	0	0	0	0	0	0
23	0	0	0	1	0	1	0	0	1	1	1	0	1	0	0	1	0	0
20	0	0	0	0	0	0	0	0	0	1	1	1	1	0	0	1
23	2	1	0	1	3	1	1	0	4	1	1	2	1	0	0	1	1	0
22	0	1	0	1	1	1	0	0	2	1	1	1	0	0	0	1	0	0
20	0	0	0	0	0	0	0	0	0	1	1	1	0	0	0	1
20	1	3	1	1	4	2	1	0	6	1	1	1	1	0	0	1	1	0
23	0	0	0	0	0	0	0	0	0	1	1	0	1	0	0	1
23	0	0	3	3	0	6	0	1	6	1	1	1	1	0	0	1	0	0
23	2	3	2	3	5	5	1	1	10	1	0	2	1	0	0	0	1	0
22	0	1	1	3	1	4	0	1	5	1	1	1	1	0	0	1	1	0
23	1	2	3	2	3	5	1	1	8	1	0	2	1	1	1	0	1	1
20	0	0	0	0	0	0	0	0	0	1	0	1	0	0	0	0
19	2	1	1	1	3	2	1	0	5	0	0	0	0	0	0	0	1	1
15	1	1	1	1	2	2	0	0	4	0	1	2	1	0	0	1	1	1
20	3	1	2	3	4	5	1	1	9	1	0	1	1	1	0	0	1	1
20	0	0	0	0	0	0	0	0	0	1	0	1	0	0	0	0
21	2	0	2	2	2	4	0	1	6	1	0	2	1	0	0	0	1	0
18	0	0	0	0	0	0	0	0	0	0	1	0	1	0	1	1
18	1	1	1	1	2	2	0	0	4	0	1	1	1	0	0	1	0	0
21	0	0	0	0	0	0	0	0	0	1	0	1	0	0	0	0
17	0	0	0	0	0	0	0	0	0	0	1	1	1	0	0	1
19	0	0	0	3	0	3	0	1	3	0	0	1	1	0	0	0	0	0
22	0	0	0	1	0	1	0	0	1	1	1	1	1	0	0	1	0	0
20	0	0	0	1	0	1	0	0	1	1	0	1	0	0	0	0	0	0
22	2	2	2	2	4	4	1	1	8	1	0	1	0	0	0	0	1	0
16	1	2	1	0	3	1	1	0	4	0	0	1	0	0	0	0	1	0
16	2	1	1	0	3	1	1	0	4	0	1	1	1	0	0	1	0	0
22	3	3	3	3	6	6	1	1	12	1	0	2	0	0	0	0	1	1
22	2	2	1	1	4	2	1	0	6	1	0	2	0	0	0	0	1	1
20	1	0	0	0	1	0	0	0	1	1	1	1	1	0	0	1	1	0
16	0	0	0	1	0	1	0	0	1	0	0	1	0	0	0	0	0	0
19	1	1	0	1	2	1	0	0	3	0	1	1	1	0	0	1	1	0
23	3	3	3	3	6	6	1	1	12	1	0	0	0	0	0	0	1	1
18	0	0	0	1	0	1	0	0	1	0	0	1	0	0	0	0	0	0
15	0	0	0	1	0	1	0	0	1	0	0	1	0	0	0	0	0	0
22	1	1	1	1	2	2	0	0	4	1	1	0	1	1	0	1	1	1
22	1	0	0	1	1	1	0	0	2	1	1	0	1	0	0	1	1	1
22	0	0	0	0	0	0	0	0	0	1	0	1	1	0	0	0
19	0	1	0	0	1	0	0	0	1	0	0	0	0	0	0	0	0	0
16	1	0	0	1	1	1	0	0	2	0	1	1	1	0	0	1	1	0
17	0	0	0	1	0	1	0	0	1	0	1	2	1	0	0	1	0	0
16	0	0	1	3	0	4	0	1	4	0	0	1	1	0	0	2	1	0
22	0	0	1	1	0	2	0	0	2	1	1	1	1	0	0	1	1	1
21	2	2	2	2	4	4	1	1	8	1	1	1	1	0	0	1	1	1
22	1	0	0	0	1	0	0	0	1	1	0	2	0	0	0	0	0	0
21	0	1	0	1	1	1	0	0	2	1	1	1	1	0	0	1	1	1
21	3	1	2	1	4	3	1	1	7	1	1	1	1	0	0	1	1	0
15	0	0	0	0	0	0	0	0	0	0	0	1	0	0	0	0
19	0	0	0	0	0	0	0	0	0	0	0	1	1	0	0	2
23	0	0	0	0	0	0	0	0	0	1	0	1	0	0	0	0
18	0	0	0	0	0	0	0	0	0	0	1	1	1	0	0	1
17	1	3	2	2	4	4	1	1	8	0	1	1	1	0	0	1	1	1
15	2	0	2	3	2	5	0	1	7	0	1	2	1	1	0	1	1	1
17	0	0	2	0	0	2	0	0	2	0	1	1	1	0	1	1	1	0
20	0	0	0	3	0	3	0	1	3	1	1	0	1	0	1	1	0	0
17	2	2	3	1	4	4	1	1	8	0	1	1	1	0	0	1	0	0
23	2	2	1	3	4	4	1	1	8	1	0	1	1	0	1	2	0	1
17	3	0	0	0	3	0	1	0	3	0	0	1	1	0	0	0	1	1
21	0	0	0	0	0	0	0	0	0	1	1	0	1	0	0	1
23	1	1	1	2	2	3	0	1	5	1	1	2	1	0	0	1	1	1
20	0	0	0	0	0	0	0	0	0	1	1	2	1	0	0	1
20	3	2	2	2	5	4	1	1	9	1	1	1	1	0	0	1	1	1
20	0	0	0	1	0	1	0	0	1	1	1	1	1	0	0	1	0	0
17	0	0	0	2	0	2	0	0	2	0	0	2	0	0	0	0	0	0
22	1	0	0	2	1	2	0	0	3	1	1	0	1	0	0	1	0	0
19	1	2	0	1	3	1	1	0	4	0	1	1	1	0	0	1	1	0
15	0	0	0	0	0	0	0	0	0	0	1	1	1	0	0	1
16	1	1	1	1	2	2	0	0	4	0	0	2	0	0	0	0	1	0
17	2	2	0	0	4	0	1	0	4	0	1	0	1	0	0	1	1	0
23	2	2	1	0	4	1	1	0	5	1	1	2	1	0	0	1	1	0
16	1	2	0	2	3	2	1	0	5	0	1	1	1	0	0	1	1	1
21	0	1	0	0	1	0	0	0	1	1	0	2	1	0	0	0	0	0
17	2	2	1	1	4	2	1	0	6	0	1	1	1	0	0	1	1	0
21	1	3	1	1	4	2	1	0	6	1	1	1	1	0	0	1	1	1
20	1	1	1	2	2	3	0	1	5	1	0	2	0	0	0	0	1	0
23	1	2	2	1	3	3	1	1	6	1	1	1	1	0	0	1	1	0
22	0	1	2	2	1	4	0	1	5	1	1	1	1	0	0	1	1	0
22	0	0	3	3	0	6	0	1	6	1	1	2	1	0	0	1	1	0
21	0	0	0	1	0	1	0	0	1	1	1	1	1	0	0	1	0	0
21	2	1	2	2	3	4	1	1	7	1	1	2	1	0	0	1	1	1
22	0	0	0	1	0	1	0	0	1	1	1	0	0	0	1	1	0	0
20	0	0	0	2	0	2	0	0	2	1	0	1	1	0	0	2	0	0
19	0	0	0	0	0	0	0	0	0	0	0	1	0	0	0	0
22	0	0	2	0	0	2	0	0	2	1	0	0	1	0	0	1	0	1
20	1	1	1	1	2	2	0	0	4	1	1	1	0	1	0	1	1	1
21	0	0	0	2	0	2	0	0	2	1	1	1	1	0	0	1	0	0
23	1	1	2	1	2	3	0	1	5	1	0	1	1	0	1	1	1	1
21	2	1	1	1	3	2	1	0	5	1	0	1	0	0	0	0	0	1
20	1	1	2	2	2	4	0	1	6	1	1	2	1	0	0	1	1	1
19	0	0	2	1	0	3	0	1	3	0	0	1	1	0	0	0	1	0
23	1	2	0	3	3	3	1	1	6	1	1	1	1	0	0	1	1	1
22	3	2	2	3	5	5	1	1	10	1	0	1	1	1	0	2	1	0
19	0	1	2	2	1	4	0	1	5	0	0	1	1	1	0	0	1	1
19	0	1	2	0	1	2	0	0	3	0	0	2	0	0	0	0	1	0
23	0	2	2	2	2	4	0	1	6	1	0	1	1	0	0	0	1	0
20	2	1	2	3	3	5	1	1	8	1	0	2	0	1	0	0	1	1
21	0	1	0	2	1	2	0	0	3	1	0	1	1	0	0	0	1	0
20	1	0	0	2	1	2	0	0	3	1	1	1	1	0	0	1	1	1
21	2	2	2	2	4	4	1	1	8	1	0	1	1	0	1	2	1	0
23	0	0	0	0	0	0	0	0	0	1	1	1	1	0	0	1
22	3	2	1	2	5	3	1	1	8	1	0	1	1	0	0	0	1	1
20	0	3	0	2	3	2	1	0	5	1	0	1	1	0	0	0	0	0
23	0	1	0	0	1	0	0	0	1	1	0	0	1	0	0	0	0	0
23	3	0	0	2	3	2	1	0	5	1	1	0	1	0	0	1	1	0
22	0	1	0	1	1	1	0	0	2	1	0	1	0	0	0	0	0	0
21	0	0	0	2	0	2	0	0	2	1	0	1	1	0	1	1	0	0
18	2	2	2	2	4	4	1	1	8	0	1	2	0	0	0	1	1	0
22	3	3	3	2	6	5	1	1	11	1	1	0	1	0	0	1	1	0
22	1	0	0	1	1	1	0	0	2	1	0	2	1	0	0	0	1	0
23	0	0	0	0	0	0	0	0	0	1	0	1	0	0	0	0
19	0	0	1	1	0	2	0	0	2	0	1	2	1	0	0	1	0	0
22	3	3	0	2	6	2	1	0	8	1	0	1	0	0	0	0	0	1
16	0	0	0	0	0	0	0	0	0	0	0	1	0	0	0	0
17	0	1	2	2	1	4	0	1	5	0	0	1	1	0	0	0	1	1
20	0	0	1	0	0	1	0	0	1	1	1	2	1	0	0	1	0	0
23	2	2	2	3	4	5	1	1	9	1	0	1	0	0	0	0	1	1
22	1	0	0	2	1	2	0	0	3	1	1	0	1	0	0	1	0	0
21	2	2	1	3	4	4	1	1	8	1	1	1	1	0	0	1	0	0
18	0	0	0	1	0	1	0	0	1	0	0	1	0	0	0	0	0	0
19	1	1	1	2	2	3	0	1	5	0	0	1	0	0	0	0	1	1
22	2	1	1	2	3	3	1	1	6	1	1	1	1	0	0	1	1	0
18	3	3	2	3	6	5	1	1	11	0	0	1	0	0	0	0	1	0
23	0	0	0	1	0	1	0	0	1	1	1	0	1	0	0	1	0	0
23	0	0	0	2	0	2	0	0	2	1	1	1	1	0	0	1	0	0
22	2	1	1	2	3	3	1	1	6	1	0	1	1	0	0	0	1	1
23	0	0	1	1	0	2	0	0	2	1	1	1	1	0	0	1	0	0
22	2	0	0	2	2	2	0	0	4	1	1	1	1	0	0	1	1	0
17	2	2	2	1	4	3	1	1	7	0	0	2	0	0	0	0	1	0
22	1	1	0	3	2	3	0	1	5	1	1	1	1	0	0	1	0	1
19	1	1	2	1	2	3	0	1	5	0	1	0	1	1	1	1	1	1
20	0	0	0	0	0	0	0	0	0	1	0	1	1	0	0	0
21	2	0	1	1	2	2	0	0	4	1	1	2	1	0	0	1	0	0
23	1	1	0	1	2	1	0	0	3	1	1	1	1	0	0	1	0	0
19	2	3	1	2	5	3	1	1	8	0	0	1	0	0	1	1	1	1
21	0	3	0	0	3	0	1	0	3	1	1	0	1	0	0	1	0	0
23	1	0	3	1	1	4	0	1	5	1	0	1	0	0	1	0	1	0
20	0	0	0	1	0	1	0	0	1	1	1	0	1	0	0	1	0	0
23	0	2	0	3	2	3	0	1	5	1	1	2	1	1	0	1	1	0
20	0	1	0	0	1	0	0	0	1	1	1	1	1	0	0	1	0	0
23	0	0	0	0	0	0	0	0	0	1	1	1	1	0	0	1
19	1	3	1	3	4	4	1	1	8	0	1	1	1	0	1	1	0	1
19	3	1	2	2	4	4	1	1	8	0	1	1	1	1	1	1	1	1
22	2	1	1	1	3	2	1	0	5	1	1	2	1	0	0	1	1	0
19	0	0	0	0	0	0	0	0	0	0	0	1	0	0	0	0
16	2	0	0	2	2	2	0	0	4	0	1	1	1	0	1	1	1	1
22	0	0	1	1	0	2	0	0	2	1	0	1	0	0	0	0	0	0
23	0	3	0	1	3	1	1	0	4	1	0	1	0	0	1	0	1	0
22	1	0	1	2	1	3	0	1	4	1	0	1	0	0	0	0	1	1
19	0	0	0	2	0	2	0	0	2	0	0	1	0	0	0	0	0	0
23	0	0	0	1	0	1	0	0	1	1	1	1	1	0	0	1	0	0
15	3	0	2	0	3	2	1	0	5	0	1	1	1	1	0	1	1	0
20	2	2	3	2	4	5	1	1	9	1	1	1	1	0	0	1	1	1
23	0	1	2	1	1	3	0	1	4	1	0	1	0	0	1	1	1	1
16	1	2	0	1	3	1	1	0	4	0	0	1	1	0	0	1	0	0
19	2	1	0	0	3	0	1	0	3	0	1	1	1	0	0	1	0	0
22	0	0	0	0	0	0	0	0	0	1	0	1	0	0	0	0
21	0	0	0	2	0	2	0	0	2	1	1	2	1	0	1	1	0	0
19	0	0	0	3	0	3	0	1	3	0	1	1	1	0	0	1	0	0
21	1	1	0	1	2	1	0	0	3	1	0	1	1	0	0	1	1	1
16	3	2	2	2	5	4	1	1	9	0	0	1	0	0	0	0	1	1
22	0	2	0	2	2	2	0	0	4	1	1	2	1	1	0	1	1	0
22	1	1	2	1	2	3	0	1	5	1	1	0	1	1	1	1	1	1
16	2	0	2	0	2	2	0	0	4	0	1	1	1	0	0	1	0	0
22	0	0	0	2	0	2	0	0	2	1	1	1	1	0	0	1	0	0
16	1	2	2	0	3	2	1	0	5	0	1	1	1	0	0	1	0	0
18	1	0	0	2	1	2	0	0	3	0	0	1	1	0	1	0	0	0
22	3	3	1	3	6	4	1	1	10	1	1	2	1	0	0	1	1	1
22	2	1	2	3	3	5	1	1	8	1	1	2	1	0	0	1	1	0
20	0	0	0	0	0	0	0	0	0	1	1	1	1	0	0	1
21	3	1	3	2	4	5	1	1	9	1	1	1	0	0	0	1	1	1
17	0	1	3	2	1	5	0	1	6	0	0	0	0	0	0	0	1	0
22	1	0	1	1	1	2	0	0	3	1	1	1	1	0	0	1	1	0
19	0	0	0	0	0	0	0	0	0	0	0	1	0	1	0	0
22	0	0	1	3	0	4	0	1	4	1	1	1	1	0	0	1	0	0
17	0	0	2	1	0	3	0	1	3	0	1	1	1	0	0	1	0	0
22	0	0	0	0	0	0	0	0	0	1	1	0	1	0	0	1
18	0	0	0	0	0	0	0	0	0	0	1	1	1	0	0	1
17	1	1	2	1	2	3	0	1	5	0	1	1	1	0	0	1	1	0
21	3	0	0	0	3	0	1	0	3	1	0	0	0	0	0	0	0	0
21	0	0	0	2	0	2	0	0	2	1	0	1	0	0	1	0	0	0
21	2	1	0	1	3	1	1	0	4	1	1	1	0	1	1	1	1	0
19	2	1	0	1	3	1	1	0	4	0	0	2	0	0	0	0	0	0
17	2	1	0	1	3	1	1	0	4	0	0	1	0	1	1	0	1	0
18	0	0	0	0	0	0	0	0	0	0	0	1	0	0	0	0
19	2	1	1	2	3	3	1	1	6	0	1	0	1	0	0	1	1	1
15	0	3	1	2	3	3	1	1	6	0	1	1	1	0	0	1	1	1
20	0	1	0	2	1	2	0	0	3	1	0	1	1	0	0	0	1	0
17	0	1	0	1	1	1	0	0	2	0	0	0	0	1	0	0	1	0
17	1	0	0	0	1	0	0	0	1	0	0	1	0	0	0	0	0	0
17	0	0	0	2	0	2	0	0	2	0	0	1	0	0	0	0	0	0
16	2	2	0	1	4	1	1	0	5	0	1	1	0	1	1	1	1	1
22	2	0	2	1	2	3	0	1	5	1	1	0	1	1	0	1	0	0
20	2	3	0	3	5	3	1	1	8	1	1	2	1	0	0	1	1	1
22	3	1	2	1	4	3	1	1	7	1	1	0	1	0	0	1	1	0
21	0	0	2	2	0	4	0	1	4	1	0	2	1	0	0	2	0	0
23	0	0	0	1	0	1	0	0	1	1	1	1	1	0	0	1	0	0
17	0	0	3	2	0	5	0	1	5	0	1	0	1	0	0	1	1	0
20	2	3	1	2	5	3	1	1	8	1	1	0	1	0	0	1	1	1
20	0	0	0	2	0	2	0	0	2	1	1	0	1	0	0	1	0	0
21	3	2	0	1	5	1	1	0	6	1	1	2	1	0	0	1	1	1
22	0	0	0	3	0	3	0	1	3	1	1	0	1	0	0	1	0	0
23	1	3	0	1	4	1	1	0	5	1	1	0	1	0	0	1	0	0
20	1	2	0	2	3	2	1	0	5	1	1	1	1	1	0	1	1	0
20	1	3	0	1	4	1	1	0	5	1	0	0	0	1	0	2	0	1
23	3	2	1	1	5	2	1	0	7	1	1	0	1	0	0	1	1	1
23	0	0	0	0	0	0	0	0	0	1	1	0	1	0	0	1
17	0	1	0	0	1	0	0	0	1	0	0	1	0	0	0	0	0	0
22	0	0	0	2	0	2	0	0	2	1	1	1	1	0	0	1	0	0
19	2	1	2	3	3	5	1	1	8	0	1	0	1	0	0	1	1	0
22	2	2	0	0	4	0	1	0	4	1	1	0	1	0	0	1	1	0
20	3	3	3	2	6	5	1	1	11	1	1	1	1	0	0	1	1	1
23	0	1	2	2	1	4	0	1	5	1	0	0	0	0	0	0	1	1
20	0	0	2	0	0	2	0	0	2	1	1	0	1	0	0	1	1	0
21	3	2	1	1	5	2	1	0	7	1	1	1	1	0	0	1	1	1
17	1	0	0	3	1	3	0	1	4	0	1	0	1	0	0	1	0	0
16	1	2	2	3	3	5	1	1	8	0	1	1	1	0	0	1	1	1
16	1	2	1	2	3	3	1	1	6	0	0	1	1	0	0	2	1	0
17	1	2	0	1	3	1	1	0	4	0	1	1	1	0	0	1	0	0
21	1	0	0	3	1	3	0	1	4	1	1	0	1	0	0	1	1	1
21	2	2	2	3	4	5	1	1	9	1	1	2	1	0	0	1	1	0
22	2	2	1	2	4	3	1	1	7	1	0	1	0	0	0	0	1	0
22	0	0	0	0	0	0	0	0	0	1	0	1	0	0	0	0
19	2	3	2	2	5	4	1	1	9	0	1	2	1	0	0	1	0	0
19	3	1	0	1	4	1	1	0	5	0	1	1	1	0	0	1	1	1
21	1	2	1	2	3	3	1	1	6	1	1	1	1	0	0	1	1	0
23	3	1	2	3	4	5	1	1	9	1	0	0	1	0	0	0	1	1
22	1	0	0	0	1	0	0	0	1	1	1	1	1	0	0	1	0	1
15	3	2	0	2	5	2	1	0	7	0	1	0	1	1	0	1	1	1
15	3	3	2	3	6	5	1	1	11	0	1	1	1	0	0	1	0	0
22	0	3	2	1	3	3	1	1	6	1	1	1	1	1	0	1	1	1
22	0	1	3	0	1	3	0	1	4	1	0	0	0	0	0	0	1	0
22	0	0	1	1	0	2	0	0	2	1	1	2	1	0	0	1	0	0
16	2	2	2	2	4	4	1	1	8	0	1	2	1	0	0	1	1	0
17	0	0	0	0	0	0	0	0	0	0	0	1	1	0	0	0
17	0	0	1	0	0	1	0	0	1	0	0	0	0	1	0	0	0	0
21	0	0	0	0	0	0	0	0	0	1	1	0	1	0	0	1
20	3	3	2	2	6	4	1	1	10	1	1	0	1	0	0	1	1	1
22	0	0	0	2	0	2	0	0	2	1	0	1	0	0	0	0	0	0
21	0	2	1	2	2	3	0	1	5	1	0	1	0	1	0	0	1	1
23	2	0	3	3	2	6	0	1	8	1	1	0	1	0	0	1	1	0
21	3	1	1	1	4	2	1	0	6	1	0	1	1	0	0	2	1	0
17	0	0	1	1	0	2	0	0	2	0	1	1	0	0	0	1	1	0
22	0	3	0	3	3	3	1	1	6	1	1	1	1	0	0	1	1	1
20	0	0	0	0	0	0	0	0	0	1	0	1	0	0	0	0
17	2	0	0	2	2	2	0	0	4	0	0	1	0	0	0	0	1	1
19	0	0	1	2	0	3	0	1	3	0	0	1	0	0	0	0	0	1
20	2	2	0	0	4	0	1	0	4	1	1	1	1	0	0	1	0	0
20	1	0	1	0	1	1	0	0	2	1	0	2	1	0	0	0	1	1
23	1	3	2	0	4	2	1	0	6	1	0	2	1	0	0	2	0	0
22	0	3	0	1	3	1	1	0	4	1	0	0	0	0	0	0	0	0
16	0	0	0	0	0	0	0	0	0	0	1	0	1	0	0	1
22	1	0	0	1	1	1	0	0	2	1	0	1	0	0	0	0	0	0
20	1	0	3	3	1	6	0	1	7	1	0	1	1	0	0	1	1	0
15	0	0	2	0	0	2	0	0	2	0	1	1	1	0	0	1	0	0
20	3	0	0	1	3	1	1	0	4	1	0	1	1	0	0	2	0	0
18	3	1	0	1	4	1	1	0	5	0	1	0	1	0	0	1	0	0
19	2	2	3	3	4	6	1	1	10	0	1	2	1	0	0	1	1	0
20	0	1	0	3	1	3	0	1	4	1	1	1	1	0	0	1	1	0
23	2	3	3	2	5	5	1	1	10	1	1	1	1	0	0	1	0	1
15	2	2	1	2	4	3	1	1	7	0	0	1	0	1	0	0	1	1
22	0	0	0	0	0	0	0	0	0	1	0	0	0	0	0	0
20	0	0	0	2	0	2	0	0	2	1	1	0	1	0	0	1	0	0
20	1	1	2	2	2	4	0	1	6	1	1	1	1	0	0	1	1	1
18	0	0	0	0	0	0	0	0	0	0	1	1	0	0	0	1
17	0	0	0	3	0	3	0	1	3	0	1	2	1	0	0	1	0	0
21	0	0	3	2	0	5	0	1	5	1	1	1	1	0	0	1	0	1
21	0	2	1	2	2	3	0	1	5	1	0	1	1	0	0	2	1	1
22	2	2	2	3	4	5	1	1	9	1	1	2	1	0	0	1	1	0
23	1	0	1	1	1	2	0	0	3	1	1	1	1	0	0	1	1	1
16	3	2	0	0	5	0	1	0	5	0	1	1	0	0	0	1	0	0
17	1	0	0	3	1	3	0	1	4	0	1	1	1	0	0	1	0	1
23	0	3	0	1	3	1	1	0	4	1	0	1	0	0	0	0	1	1
23	0	0	0	2	0	2	0	0	2	1	1	1	1	0	0	1	0	0
22	0	0	0	1	0	1	0	0	1	1	0	2	0	0	0	0	0	0
21	0	3	2	2	3	4	1	1	7	1	1	1	1	0	0	1	1	1
21	0	0	0	0	0	0	0	0	0	1	1	2	1	0	0	1
21	2	2	2	0	4	2	1	0	6	1	1	1	1	1	0	1	0	1
21	3	2	0	0	5	0	1	0	5	1	1	2	1	0	0	1	1	0
20	3	2	1	2	5	3	1	1	8	1	1	1	1	0	0	1	1	0
20	0	0	0	0	0	0	0	0	0	1	0	1	0	0	0	0
22	1	1	0	1	2	1	0	0	3	1	1	1	1	0	0	1	1	0
15	1	1	0	2	2	2	0	0	4	0	1	0	1	1	0	1	1	1
23	2	2	3	2	4	5	1	1	9	1	0	1	0	0	0	2	1	0
20	0	0	0	0	0	0	0	0	0	1	1	0	1	0	0	1
17	3	3	2	3	6	5	1	1	11	0	1	0	1	0	0	1	1	1
18	0	0	0	0	0	0	0	0	0	0	0	1	1	0	0	2
15	1	1	0	1	2	1	0	0	3	0	1	0	1	0	0	1	1	0
22	1	2	2	2	3	4	1	1	7	1	1	1	1	0	0	1	1	1
18	0	1	0	0	1	0	0	0	1	0	0	0	0	1	0	0	1	0
16	2	0	2	2	2	4	0	1	6	0	0	1	1	0	0	0	1	1
15	0	1	1	1	1	2	0	0	3	0	1	1	1	0	0	1	1	0
17	2	3	3	3	5	6	1	1	11	0	1	1	1	0	0	1	1	0
20	0	0	0	0	0	0	0	0	0	1	1	0	1	0	0	1
15	0	1	0	2	1	2	0	0	3	0	1	1	1	0	0	1	0	0
20	3	1	0	1	4	1	1	0	5	1	1	1	1	0	0	1	0	0
22	0	0	0	0	0	0	0	0	0	1	1	0	1	0	0	1
22	0	0	0	1	0	1	0	0	1	1	1	1	1	0	0	1	0	0
21	0	1	0	1	1	1	0	0	2	1	1	1	1	0	0	1	1	0
23	1	1	1	0	2	1	0	0	3	1	1	1	1	0	0	1	1	1
23	0	0	0	0	0	0	0	0	0	1	1	1	1	0	0	1
17	1	0	1	0	1	1	0	0	2	0	1	1	1	0	0	1	1	0
16	0	1	1	1	1	2	0	0	3	0	1	0	1	1	0	1	1	1
17	1	1	1	1	2	2	0	0	4	0	1	1	1	0	0	1	1	1
18	1	0	0	1	1	1	0	0	2	0	0	1	1	0	0	2	1	1
23	0	0	0	1	0	1	0	0	1	1	1	1	1	0	0	1	0	0
18	3	0	3	3	3	6	1	1	9	0	1	0	1	0	0	1	0	0
23	0	0	0	2	0	2	0	0	2	1	1	1	1	0	0	1	0	0
21	0	0	0	0	0	0	0	0	0	1	1	0	1	1	0	1
21	2	1	1	2	3	3	1	1	6	1	1	0	1	1	1	1	0	0
15	2	0	0	1	2	1	0	0	3	0	1	1	1	0	0	1	0	1
21	1	0	2	1	1	3	0	1	4	1	1	1	1	0	0	1	0	0
22	0	0	1	1	0	2	0	0	2	1	1	1	1	0	0	1	1	0
19	1	0	3	1	1	4	0	1	5	0	0	1	0	0	0	0	1	1
20	0	0	0	0	0	0	0	0	0	1	1	1	1	0	0	0
17	0	0	0	0	0	0	0	0	0	0	1	1	1	0	0	1
23	1	0	1	1	1	2	0	0	3	1	0	1	0	0	0	0	0	0
19	1	0	0	1	1	1	0	0	2	0	1	0	1	0	0	1	1	0
21	0	0	0	0	0	0	0	0	0	1	1	1	1	0	0	1
20	2	1	1	2	3	3	1	1	6	1	1	0	1	0	0	1	1	0
21	0	0	0	0	0	0	0	0	0	1	1	1	1	0	0	1
19	0	0	0	0	0	0	0	0	0	0	1	1	1	1	0	1
23	0	1	1	1	1	2	0	0	3	1	1	1	1	0	0	1	1	0
20	0	0	0	0	0	0	0	0	0	1	1	1	1	0	0	1
20	0	0	1	1	0	2	0	0	2	1	0	1	0	0	0	0	1	0
18	1	0	1	1	1	2	0	0	3	0	1	1	1	0	0	1	1	1
22	0	0	0	1	0	1	0	0	1	1	1	1	1	0	0	1	0	0
22	0	2	0	0	2	0	0	0	2	1	1	0	1	0	0	1	1	0
23	3	0	0	2	3	2	1	0	5	1	1	0	1	0	0	1	0	0
22	3	0	0	0	3	0	1	0	3	1	1	0	1	0	0	1	1	0
22	2	1	0	0	3	0	1	0	3	1	1	0	1	0	0	1	0	0
21	3	3	0	0	6	0	1	0	6	1	1	0	1	0	0	1	1	1
22	0	1	0	1	1	1	0	0	2	1	1	1	1	0	0	1	1	0
22	0	0	1	1	0	2	0	0	2	1	1	1	1	0	0	1	1	0
17	0	0	0	3	0	3	0	1	3	0	1	0	1	0	0	1	0	0
17	2	2	2	2	4	4	1	1	8	0	1	2	1	0	0	1	0	0
17	0	0	0	1	0	1	0	0	1	0	1	1	0	0	0	1	0	0
21	3	1	1	0	4	1	1	0	5	1	1	0	1	0	0	1	0	0
22	1	1	0	1	2	1	0	0	3	1	1	1	1	0	0	1	0	0
15	0	0	2	0	0	2	0	0	2	0	0	1	1	0	0	1	1	0
15	2	2	2	2	4	4	1	1	8	0	1	1	1	0	0	1	1	0
22	0	0	0	1	0	1	0	0	1	1	1	0	1	0	0	1	0	0
23	1	2	1	1	3	2	1	0	5	1	0	1	0	0	0	0	1	1
23	3	2	1	3	5	4	1	1	9	1	1	0	1	0	0	1	1	1
23	1	1	0	1	2	1	0	0	3	1	1	1	1	0	0	1	0	0
23	0	0	0	0	0	0	0	0	0	1	1	1	1	0	0	1
23	0	0	0	0	0	0	0	0	0	1	1	0	1	0	1	1
21	1	1	0	1	2	1	0	0	3	1	1	1	1	0	0	1	0	0
16	1	1	0	0	2	0	0	0	2	0	0	1	0	0	1	1	1	0
20	2	1	1	2	3	3	1	1	6	1	1	0	1	0	0	1	1	0
23	1	1	1	2	2	3	0	1	5	1	1	0	1	0	0	1	1	1
21	1	0	0	1	1	1	0	0	2	1	1	1	1	0	0	1	0	0
23	0	1	1	2	1	3	0	1	4	1	0	0	0	0	0	0	0	0
20	1	1	2	1	2	3	0	1	5	1	1	2	1	0	0	1	1	0
21	1	1	0	0	2	0	0	0	2	1	1	1	1	0	0	1	0	0
22	2	1	0	1	3	1	1	0	4	1	1	1	1	0	0	1	0	1
23	0	3	3	0	3	3	1	1	6	1	1	0	1	0	0	1	1	0
19	0	0	0	0	0	0	0	0	0	0	1	1	1	0	0	1
21	1	0	0	1	1	1	0	0	2	1	1	0	1	0	0	1	1	1
19	2	0	0	1	2	1	0	0	3	0	1	1	1	0	0	1	1	0
19	0	0	0	0	0	0	0	0	0	0	1	1	1	0	0	1
17	3	0	3	2	3	5	1	1	8	0	1	1	1	0	0	1	0	0
23	2	0	0	1	2	1	0	0	3	1	1	1	1	0	0	1	1	0
21	0	0	0	1	0	1	0	0	1	1	0	1	0	0	0	0	0	0
20	1	3	1	2	4	3	1	1	7	1	0	1	0	0	0	0	1	0
22	0	0	0	0	0	0	0	0	0	1	0	1	1	0	0	0
21	1	1	0	3	2	3	0	1	5	1	0	0	0	0	0	0	1	1
17	2	1	0	0	3	0	1	0	3	0	1	0	1	0	0	1	1	0
16	3	1	2	3	4	5	1	1	9	0	1	0	1	0	0	1	1	1
19	1	2	1	2	3	3	1	1	6	0	1	1	1	0	0	1	1	0
19	2	2	2	2	4	4	1	1	8	0	1	1	0	0	0	1	1	0
18	0	0	0	0	0	0	0	0	0	0	0	1	0	0	0	0
20	1	1	1	1	2	2	0	0	4	1	0	2	1	0	0	0	1	1
21	0	0	0	0	0	0	0	0	0	1	1	2	1	0	0	1
18	1	1	2	1	2	3	0	1	5	0	0	2	0	0	0	0	1	0
20	0	0	0	0	0	0	0	0	0	1	0	0	0	0	0	0
23	0	2	0	1	2	1	0	0	3	1	0	1	1	0	0	0	1	0
22	0	3	0	1	3	1	1	0	4	1	1	1	1	0	0	1	0	0
22	1	1	1	0	2	1	0	0	3	1	1	1	1	0	0	1	1	0
18	0	0	0	0	0	0	0	0	0	0	1	0	1	0	0	1
22	0	0	2	2	0	4	0	1	4	1	1	1	1	0	0	1	0	1
23	1	1	1	1	2	2	0	0	4	1	0	1	0	0	0	0	1	1
22	1	1	1	2	2	3	0	1	5	1	0	1	1	0	0	0	1	0
20	0	0	0	0	0	0	0	0	0	1	0	0	0	0	0	0
23	1	0	1	0	1	1	0	0	2	1	1	2	0	0	0	1	1	0
18	1	1	0	1	2	1	0	0	3	0	1	1	1	0	0	1	0	0
20	1	0	0	0	1	0	0	0	1	1	1	0	1	0	0	1	1	0
22	1	1	2	2	2	4	0	1	6	1	1	1	1	1	1	1	1	1
15	0	0	0	2	0	2	0	0	2	0	0	1	0	0	0	0	0	0
23	0	0	0	0	0	0	0	0	0	1	0	0	1	0	0	0
20	2	2	0	1	4	1	1	0	5	1	1	2	0	0	0	1	1	0
21	0	0	1	0	0	1	0	0	1	1	0	1	0	0	0	0	0	0
17	0	1	0	0	1	0	0	0	1	0	0	1	0	0	0	0	0	0
16	3	1	2	2	4	4	1	1	8	0	1	1	1	0	0	1	1	1
23	1	2	1	1	3	2	1	0	5	1	1	2	1	0	0	1	0	1
15	1	2	0	2	3	2	1	0	5	0	1	0	1	0	0	1	1	1
17	0	3	0	0	3	0	1	0	3	0	0	0	1	0	0	0	0	0
22	0	1	1	1	1	2	0	0	3	1	0	1	0	0	0	0	1	0
18	0	0	1	1	0	2	0	0	2	0	1	2	1	0	0	1	1	0
21	2	1	2	1	3	3	1	1	6	1	0	1	0	0	0	0	1	1
21	1	2	1	2	3	3	1	1	6	1	1	1	1	0	0	1	1	0
23	0	0	0	0	0	0	0	0	0	1	0	0	1	0	0	0
19	1	1	1	1	2	2	0	0	4	0	0	2	0	0	0	0	1	1
19	0	0	0	0	0	0	0	0	0	0	0	0	0	1	0	0
20	2	1	0	0	3	0	1	0	3	1	0	1	1	0	0	0	1	0
21	0	2	0	0	2	0	0	0	2	1	0	2	0	0	0	0	1	0
22	3	2	1	1	5	2	1	0	7	1	0	0	0	1	0	0	1	0
17	3	2	1	2	5	3	1	1	8	0	0	1	1	0	0	0	1	0
21	0	1	1	1	1	2	0	0	3	1	0	1	0	0	0	0	1	0
18	1	1	1	1	2	2	0	0	4	0	0	2	1	0	1	0	1	1
23	0	0	2	0	0	2	0	0	2	1	0	2	1	0	0	0	1	0
23	2	2	2	2	4	4	1	1	8	1	0	2	0	0	0	0	1	1
19	1	1	1	0	2	1	0	0	3	0	0	1	0	0	0	0	1	1
22	1	0	1	1	1	2	0	0	3	1	0	1	1	0	0	0	1	0
22	0	0	0	1	0	1	0	0	1	1	0	0	0	0	0	0	0	0
20	0	1	1	1	1	2	0	0	3	1	1	1	1	0	0	1	0	0
18	2	1	2	2	3	4	1	1	7	0	1	1	1	0	0	1	1	1
22	2	2	1	2	4	3	1	1	7	1	1	2	1	0	1	1	1	1
21	0	0	0	0	0	0	0	0	0	1	0	2	0	0	0	0
22	1	1	1	1	2	2	0	0	4	1	2	2	1	0	0	0	1	0
19	2	1	1	1	3	2	1	0	5	0	0	1	0	0	0	0	0	0
22	2	1	2	2	3	4	1	1	7	1	1	2	1	1	0	1	1	1
18	0	0	2	1	0	3	0	1	3	0	0	1	0	0	0	0	1	0
22	1	0	1	2	1	3	0	1	4	1	0	2	0	0	0	0	1	0
22	2	1	2	2	3	4	1	1	7	1	0	1	1	1	0	0	1	1
18	1	3	3	3	4	6	1	1	10	0	1	0	0	0	0	1	1	0
21	0	0	0	0	0	0	0	0	0	1	0	0	1	1	0	1
22	0	0	0	0	0	0	0	0	0	1	0	1	1	0	0	2
18	1	1	1	3	2	4	0	1	6	0	0	0	0	1	0	0	1	1
23	1	0	2	2	1	4	0	1	5	1	1	1	1	0	0	1	1	1
22	0	0	0	0	0	0	0	0	0	1	0	0	1	0	0	1
21	2	2	2	2	4	4	1	1	8	1	1	0	1	0	0	1	1	1
21	0	1	0	2	1	2	0	0	3	1	0	1	0	0	0	0	1	0
20	0	1	0	0	1	0	0	0	1	1	0	1	0	0	1	0	0	0
23	2	1	2	2	3	4	1	1	7	1	1	2	1	0	0	1	1	0
22	2	1	2	2	3	4	1	1	7	1	0	2	0	0	0	0	1	0
23	1	1	1	3	2	4	0	1	6	1	0	0	0	0	0	0	0	0
20	1	2	1	1	3	2	1	0	5	1	0	2	0	0	0	0	1	1
22	1	3	1	1	4	2	1	0	6	1	0	1	1	0	0	0	1	0
21	0	0	0	0	0	0	0	0	0	1	0	1	0	0	1	0
23	0	1	0	0	1	0	0	0	1	1	0	0	0	0	0	0	0	0
23	2	2	2	2	4	4	1	1	8	1	0	1	0	0	0	0	1	0
17	2	1	1	1	3	2	1	0	5	0	0	2	0	0	0	0	1	0
20	0	1	0	0	1	0	0	0	1	1	0	2	0	0	0	0	0	1
18	0	0	0	0	0	0	0	0	0	0	0	1	0	0	0	0
20	1	1	0	1	2	1	0	0	3	1	0	1	0	0	0	0	1	0
21	0	0	0	0	0	0	0	0	0	1	0	0	0	0	0	0
23	0	0	0	1	0	1	0	0	1	1	0	0	1	0	0	0	0	0
20	0	0	0	0	0	0	0	0	0	1	1	1	1	0	0	1
20	0	0	0	0	0	0	0	0	0	1	1	0	1	0	0	1
18	0	0	2	2	0	4	0	1	4	0	1	0	1	0	0	1	0	0
17	0	0	1	0	0	1	0	0	1	0	0	2	1	0	0	0	0	0
22	1	2	2	0	3	2	1	0	5	1	0	1	1	0	0	0	0	0
18	0	0	0	1	0	1	0	0	1	0	0	2	0	0	0	0	0	0
22	1	1	0	2	2	2	0	0	4	1	0	1	0	0	0	0	0	0
23	1	1	1	0	2	1	0	0	3	1	0	1	1	0	1	0	1	0
19	1	1	1	2	2	3	0	1	5	0	0	1	0	0	0	0	0	0
18	3	1	3	1	4	4	1	1	8	0	1	1	1	0	0	1	1	0
19	2	1	1	1	3	2	1	0	5	0	0	1	1	0	0	0	1	1
20	0	1	0	0	1	0	0	0	1	1	0	2	1	0	0	0	0	0
23	3	3	3	2	6	5	1	1	11	1	0	0	1	1	0	0	1	1
19	0	0	0	0	0	0	0	0	0	0	0	1	0	0	0	0
19	2	0	0	2	2	2	0	0	4	0	0	1	0	0	0	0	0	0
20	0	0	0	0	0	0	0	0	0	1	0	1	0	0	0	0
18	2	2	1	2	4	3	1	1	7	0	0	1	0	0	0	0	0	0
23	3	1	1	3	4	4	1	1	8	1	0	1	0	0	0	0	1	0
21	1	0	0	1	1	1	0	0	2	1	1	0	1	0	0	1	1	0
17	0	0	2	0	0	2	0	0	2	0	0	1	1	0	0	0	0	1
19	1	2	1	2	3	3	1	1	6	0	1	1	1	0	1	1	0	0
20	0	0	0	1	0	1	0	0	1	1	0	2	1	0	0	0	0	0
16	0	0	0	0	0	0	0	0	0	0	0	1	0	0	0	0
21	1	1	1	1	2	2	0	0	4	1	1	2	1	0	0	1	1	0
23	2	2	1	3	4	4	1	1	8	1	1	1	1	1	0	1	1	1
17	2	2	2	2	4	4	1	1	8	0	0	2	0	1	0	0	1	0
21	3	3	2	0	6	2	1	0	8	1	0	2	0	0	0	0	1	1
19	1	1	0	2	2	2	0	0	4	0	0	1	1	0	0	0	1	0
21	0	2	2	1	2	3	0	1	5	1	0	1	1	0	0	0	1	1
23	0	0	1	1	0	2	0	0	2	1	0	2	0	0	0	0	1	1
20	1	1	2	0	2	2	0	0	4	1	1	2	1	1	0	1	1	0
18	1	1	1	0	2	1	0	0	3	0	0	2	0	0	0	0	1	0
23	1	2	1	3	3	4	1	1	7	1	1	1	1	0	0	1	1	1
20	0	0	0	0	0	0	0	0	0	1	1	1	1	0	0	1
18	1	1	3	3	2	6	0	1	8	0	0	2	1	1	0	0	1	0
21	0	3	0	3	3	3	1	1	6	1	0	1	0	0	1	0	0	0
22	3	3	3	3	6	6	1	1	12	1	1	1	1	0	0	1	1	0
15	2	2	2	0	4	2	1	0	6	0	0	2	1	1	0	2	1	1
23	0	0	1	0	0	1	0	0	1	1	1	0	1	1	0	1	1	0
22	1	2	0	3	3	3	1	1	6	1	1	1	1	0	0	1	1	0
20	0	0	1	1	0	2	0	0	2	1	0	1	0	0	0	0	1	0
23	0	0	0	1	0	1	0	0	1	1	0	2	0	0	0	0	0	0
17	1	3	2	1	4	3	1	1	7	0	1	1	0	0	0	1	1	0
19	2	1	0	2	3	2	1	0	5	0	0	1	0	1	0	0	1	0
21	3	2	1	1	5	2	1	0	7	1	1	1	1	0	0	1	1	1
23	3	0	1	1	3	2	1	0	5	1	1	1	1	0	0	1	0	0
23	1	2	1	3	3	4	1	1	7	1	0	2	1	0	0	2	1	0
20	1	2	1	2	3	3	1	1	6	1	0	1	0	0	0	0	1	0
17	2	1	2	1	3	3	1	1	6	0	0	2	0	1	0	0	1	1
18	0	0	1	0	0	1	0	0	1	0	0	1	0	0	0	0	1	0
21	0	1	1	0	1	1	0	0	2	1	0	1	0	0	0	0	1	1
22	2	0	1	0	2	1	0	0	3	1	0	2	0	0	1	0	1	0
19	2	2	2	2	4	4	1	1	8	0	1	1	1	0	0	1	1	1
16	0	0	0	0	0	0	0	0	0	0	0	2	0	0	0	0
23	0	1	0	2	1	2	0	0	3	1	0	2	1	0	0	0	1	0
21	0	0	0	0	0	0	0	0	0	1	0	1	0	0	0	0
21	3	2	2	1	5	3	1	1	8	1	1	1	1	1	0	1	1	0
18	1	0	1	0	1	1	0	0	2	0	0	1	0	0	0	0	0	1
23	0	0	0	0	0	0	0	0	0	1	0	1	0	0	0	0
19	2	0	0	1	2	1	0	0	3	0	0	1	0	0	0	0	1	0
23	3	3	3	3	6	6	1	1	12	1	1	1	1	0	0	1	0	0
20	1	1	0	1	2	1	0	0	3	1	1	0	1	0	0	1	0	0
17	0	0	1	3	0	4	0	1	4	0	0	0	1	1	0	0	1	1
20	2	1	0	0	3	0	1	0	3	1	1	1	1	1	0	1	1	1
16	2	2	2	3	4	5	1	1	9	0	1	2	1	0	0	1	1	1
19	0	0	0	0	0	0	0	0	0	0	0	1	0	0	0	0
18	1	3	2	0	4	2	1	0	6	0	0	1	1	0	0	1	0	1
18	0	0	0	0	0	0	0	0	0	0	1	1	1	0	0	1
21	1	0	0	0	1	0	0	0	1	1	1	1	1	0	0	1	0	0
18	0	0	0	0	0	0	0	0	0	0	0	0	0	0	0	0
20	0	0	0	0	0	0	0	0	0	1	0	1	0	1	1	0
16	1	1	0	1	2	1	0	0	3	0	0	1	1	0	0	2	1	0
15	0	0	0	1	0	1	0	0	1	0	1	2	1	0	0	1	0	0
21	0	0	2	1	0	3	0	1	3	1	0	1	0	0	0	0	1	0
18	1	2	0	1	3	1	1	0	4	0	1	0	1	0	0	1	0	1
16	3	2	0	0	5	0	1	0	5	0	1	1	1	0	1	1	0	0
21	0	0	0	1	0	1	0	0	1	1	0	2	0	0	0	0	0	0
16	0	0	0	0	0	0	0	0	0	0	0	1	0	1	1	0
16	1	0	0	1	1	1	0	0	2	0	1	2	1	0	0	1	1	0
23	2	2	2	2	4	4	1	1	8	1	0	2	1	0	0	0	1	1
21	0	0	1	0	0	1	0	0	1	1	0	1	1	0	0	0	1	0
20	3	0	1	3	3	4	1	1	7	1	1	2	1	0	0	1	1	1
20	3	1	2	2	4	4	1	1	8	1	1	1	1	0	0	1	1	1
20	0	0	2	3	0	5	0	1	5	1	0	0	1	1	0	0	0	0
17	0	0	3	0	0	3	0	1	3	0	1	2	1	0	0	1	0	0
15	0	0	0	0	0	0	0	0	0	0	0	1	0	0	0	0
15	0	0	1	1	0	2	0	0	2	0	0	1	0	0	1	0	1	0
21	2	1	2	1	3	3	1	1	6	1	1	0	1	1	0	1	0	1
18	0	0	2	0	0	2	0	0	2	0	2	2	1	0	0	0	1	0
18	0	0	2	3	0	5	0	1	5	0	0	1	1	0	0	0	1	1
16	1	1	2	1	2	3	0	1	5	0	0	1	0	0	1	0	1	0
16	2	2	2	1	4	3	1	1	7	0	0	2	0	0	0	0	1	0
17	1	2	0	3	3	3	1	1	6	0	0	1	0	0	1	2	1	0
23	0	0	0	0	0	0	0	0	0	1	0	1	1	1	0	0
20	0	2	0	2	2	2	0	0	4	1	1	1	1	0	1	1	1	0
20	0	3	1	2	3	3	1	1	6	1	1	2	0	1	0	1	1	1
20	0	3	0	0	3	0	1	0	3	1	1	2	1	0	0	1	0	0
23	0	1	1	2	1	3	0	1	4	1	1	1	1	0	0	1	1	1
21	0	0	3	0	0	3	0	1	3	1	1	0	1	0	0	1	0	0
20	0	0	0	0	0	0	0	0	0	1	0	1	1	0	0	0
21	0	0	0	0	0	0	0	0	0	1	1	0	1	0	0	1
18	0	0	0	0	0	0	0	0	0	0	0	1	1	0	0	0
20	2	2	2	2	4	4	1	1	8	1	2	1	1	0	0	0	1	0
22	2	2	2	1	4	3	1	1	7	1	1	1	1	0	0	1	1	0
23	0	0	0	0	0	0	0	0	0	1	1	1	1	1	0	1
18	0	1	0	2	1	2	0	0	3	0	1	2	1	0	0	1	1	0
22	2	1	1	2	3	3	1	1	6	1	1	2	1	0	0	1	1	1
21	0	0	0	0	0	0	0	0	0	1	0	0	0	0	0	0
17	3	3	3	2	6	5	1	1	11	0	0	0	1	1	0	0	1	1
16	2	0	1	2	2	3	0	1	5	0	1	2	1	0	0	1	1	0
17	1	2	2	2	3	4	1	1	7	0	0	2	1	0	0	0	1	0
20	2	2	0	1	4	1	1	0	5	1	1	1	1	0	0	1	1	1
17	1	0	3	3	1	6	0	1	7	0	0	0	1	0	0	0	1	0
20	1	0	0	1	1	1	0	0	2	1	0	1	1	0	1	1	0	0
21	0	0	2	1	0	3	0	1	3	1	0	2	0	0	0	0	0	0
21	2	1	0	2	3	2	1	0	5	1	1	1	1	0	0	1	1	0
22	1	0	1	2	1	3	0	1	4	1	1	2	1	0	0	1	1	0
18	0	1	1	1	1	2	0	0	3	0	0	1	1	0	0	0	0	0
22	2	1	1	0	3	1	1	0	4	1	0	2	0	0	0	0	1	0
23	3	0	0	0	3	0	1	0	3	1	0	2	0	0	0	0	0	0
18	1	3	2	3	4	5	1	1	9	0	0	2	1	0	0	0	1	0
16	1	0	1	2	1	3	0	1	4	0	1	2	1	0	0	1	1	1
22	3	3	3	3	6	6	1	1	12	1	1	1	1	0	1	1	0	0
23	3	2	2	1	5	3	1	1	8	1	0	1	0	0	0	0	1	1
21	3	3	2	3	6	5	1	1	11	1	0	2	0	0	0	0	1	1
22	1	0	1	0	1	1	0	0	2	1	0	2	1	0	0	0	0	0
21	2	1	0	0	3	0	1	0	3	1	0	1	1	0	0	1	0	0
21	3	0	3	0	3	3	1	1	6	1	1	1	0	1	1	1	1	1
19	0	0	0	3	0	3	0	1	3	0	1	1	1	0	0	1	0	0
22	2	3	3	3	5	6	1	1	11	1	0	2	0	0	0	0	0	1
19	2	3	2	3	5	5	1	1	10	0	0	1	0	1	0	0	1	1
21	0	0	2	0	0	2	0	0	2	1	0	2	0	0	0	0	1	0
21	0	0	1	0	0	1	0	0	1	1	0	2	0	0	0	0	1	0
21	0	1	1	0	1	1	0	0	2	1	0	2	1	0	0	0	1	0
20	2	1	1	2	3	3	1	1	6	1	0	2	1	1	0	2	1	0
15	0	0	1	3	0	4	0	1	4	0	0	1	1	0	0	0	1	0
23	1	2	1	1	3	2	1	0	5	1	1	1	1	0	0	1	1	0
20	0	2	0	0	2	0	0	0	2	1	1	1	1	0	0	1	0	0
18	0	0	0	1	0	1	0	0	1	0	2	1	1	0	0	2	0	0
22	0	0	0	0	0	0	0	0	0	1	1	1	1	0	0	1
18	1	2	1	3	3	4	1	1	7	0	0	0	1	0	1	0	1	1
18	2	2	2	1	4	3	1	1	7	0	0	1	0	0	1	0	1	1
20	0	0	0	0	0	0	0	0	0	1	0	1	0	0	0	0
19	0	2	2	2	2	4	0	1	6	0	2	2	0	1	0	0	1	0
16	0	0	0	0	0	0	0	0	0	0	0	0	0	0	1	0
22	0	0	1	1	0	2	0	0	2	1	0	2	1	0	0	0	1	1
23	1	2	0	1	3	1	1	0	4	1	1	0	1	1	0	1	0	0
15	2	1	3	0	3	3	1	1	6	0	1	1	1	0	0	0	0	0
22	0	0	0	0	0	0	0	0	0	1	1	2	1	0	0	1
23	3	3	3	3	6	6	1	1	12	1	1	0	1	0	0	1	0	1
20	1	2	1	1	3	2	1	0	5	1	0	2	1	1	0	0	1	1
23	0	0	0	0	0	0	0	0	0	1	0	1	0	0	0	0
20	2	0	1	1	2	2	0	0	4	1	0	1	0	0	0	0	1	0
23	3	3	3	3	6	6	1	1	12	1	0	1	0	1	0	0	1	1
19	2	2	2	2	4	4	1	1	8	0	1	2	1	1	0	1	1	0
18	2	1	0	2	3	2	1	0	5	0	0	1	1	0	0	0	0	0
18	0	0	0	0	0	0	0	0	0	0	0	0	0	0	0	0
21	2	0	0	1	2	1	0	0	3	1	0	1	1	0	0	0	0	0
15	1	1	2	2	2	4	0	1	6	0	0	2	0	0	1	0	1	0
18	0	0	0	0	0	0	0	0	0	0	0	1	0	0	1	0
18	0	0	0	0	0	0	0	0	0	0	0	0	1	0	0	0
17	2	2	2	2	4	4	1	1	8	0	0	1	1	1	0	0	1	0
22	0	0	1	0	0	1	0	0	1	1	0	1	0	0	1	0	0	0
15	2	1	2	2	3	4	1	1	7	0	0	1	1	0	0	0	1	1
19	0	0	0	0	0	0	0	0	0	0	0	2	0	0	0	0
19	3	0	2	2	3	4	1	1	7	0	2	1	1	1	0	0	1	1
23	1	2	0	2	3	2	1	0	5	1	0	1	1	1	1	0	1	1
19	2	1	2	3	3	5	1	1	8	0	1	1	1	0	0	1	0	0
23	0	1	1	1	1	2	0	0	3	1	1	0	1	0	0	0	0	0
23	0	0	0	0	0	0	0	0	0	1	0	1	1	1	0	2
23	3	3	3	3	6	6	1	1	12	1	0	0	1	1	0	1	1	1
19	0	0	0	0	0	0	0	0	0	0	1	1	1	0	0	1
21	1	2	0	2	3	2	1	0	5	1	0	1	1	0	0	0	0	0
22	0	0	1	1	0	2	0	0	2	1	0	0	0	0	0	0	0	0
19	1	1	0	2	2	2	0	0	4	0	2	0	1	0	0	0	0	0
22	0	1	2	1	1	3	0	1	4	1	1	0	1	0	0	1	1	0
20	2	2	2	2	4	4	1	1	8	1	0	1	0	1	1	0	1	0
22	3	2	2	3	5	5	1	1	10	1	0	2	0	0	1	0	1	1
18	1	1	1	1	2	2	0	0	4	0	1	1	1	0	0	0	1	1
23	2	3	1	0	5	1	1	0	6	1	0	1	1	0	0	2	1	1
23	1	2	1	1	3	2	1	0	5	1	0	2	1	0	0	0	0	0
16	1	1	1	1	2	2	0	0	4	0	1	0	1	0	0	0	0	0
18	0	0	0	1	0	1	0	0	1	0	0	2	0	0	0	0	0	0
23	1	1	1	2	2	3	0	1	5	1	0	2	1	1	0	0	1	1
20	0	0	0	0	0	0	0	0	0	1	1	2	1	0	0	1
16	0	0	0	0	0	0	0	0	0	0	1	2	0	0	0	1
20	2	3	2	2	5	4	1	1	9	1	0	1	0	0	0	0	1	0
19	2	0	2	2	2	4	0	1	6	0	2	1	1	1	0	2	1	1
21	1	0	0	1	1	1	0	0	2	1	0	2	0	0	0	0	0	0
21	2	0	2	2	2	4	0	1	6	1	0	1	1	0	0	2	1	0
23	0	0	0	0	0	0	0	0	0	1	1	1	1	0	0	1
17	0	0	2	1	0	3	0	1	3	0	0	1	1	0	0	0	1	1
21	2	1	1	1	3	2	1	0	5	1	1	2	1	0	0	0	1	1
16	2	1	2	1	3	3	1	1	6	0	0	1	0	0	0	0	1	1
23	0	0	0	0	0	0	0	0	0	1	0	1	0	0	0	0
17	1	0	0	1	1	1	0	0	2	0	0	2	1	0	0	0	1	0
23	2	2	2	2	4	4	1	1	8	1	2	1	1	0	0	0	1	1
18	0	1	2	0	1	2	0	0	3	0	0	2	0	0	0	0	1	0
22	2	1	2	3	3	5	1	1	8	1	2	2	1	0	0	2	1	1
18	0	1	0	0	1	0	0	0	1	0	1	2	1	0	0	1	0	0
18	0	1	1	1	1	2	0	0	3	0	0	2	0	0	0	0	1	0
20	3	2	2	1	5	3	1	1	8	1	1	2	1	0	0	1	1	1
18	0	0	0	2	0	2	0	0	2	0	0	1	0	0	0	0	0	0
20	2	2	2	2	4	4	1	1	8	1	0	2	1	0	0	0	0	0
23	2	1	0	1	3	1	1	0	4	1	0	0	1	0	0	0	1	0
18	2	2	2	1	4	3	1	1	7	0	0	2	0	0	0	0	0	0
23	0	0	1	2	0	3	0	1	3	1	0	2	0	0	0	0	1	0
18	2	1	2	0	3	2	1	0	5	0	0	2	1	0	1	2	1	0
18	1	0	0	1	1	1	0	0	2	0	0	1	0	0	0	0	1	0
23	0	0	1	2	0	3	0	1	3	1	1	2	1	0	0	1	1	0
22	1	1	0	1	2	1	0	0	3	1	2	1	1	0	0	2	1	0
19	0	0	0	0	0	0	0	0	0	0	1	2	1	0	0	1
19	0	0	0	0	0	0	0	0	0	0	0	0	1	0	0	0
18	2	1	1	2	3	3	1	1	6	0	1	1	1	0	0	1	1	0
22	1	0	0	0	1	0	0	0	1	1	0	0	1	0	0	2	0	0
22	0	0	0	0	0	0	0	0	0	1	1	1	1	0	0	1
20	2	2	2	2	4	4	1	1	8	1	0	1	0	0	0	0	1	1
23	3	0	0	1	3	1	1	0	4	1	1	0	1	0	0	1	0	0
19	1	1	0	1	2	1	0	0	3	0	0	1	0	0	0	0	1	1
16	0	1	0	2	1	2	0	0	3	0	0	2	1	0	1	0	1	0
23	0	1	0	0	1	0	0	0	1	1	1	2	0	0	0	1	0	0
20	0	0	0	0	0	0	0	0	0	1	1	0	1	0	0	1
21	1	0	0	2	1	2	0	0	3	1	0	0	1	0	0	2	1	1
16	0	0	1	1	0	2	0	0	2	0	0	1	0	0	0	0	1	0
23	3	2	1	2	5	3	1	1	8	1	0	1	0	0	0	0	1	0
21	2	0	0	0	2	0	0	0	2	1	1	1	1	0	0	1	0	0
23	0	0	0	0	0	0	0	0	0	1	0	2	0	0	0	0
22	0	0	0	0	0	0	0	0	0	1	1	0	1	1	0	1
21	0	0	1	1	0	2	0	0	2	1	1	1	1	0	0	1	1	0
21	3	3	1	0	6	1	1	0	7	1	0	2	1	0	0	2	0	0
20	0	0	0	0	0	0	0	0	0	1	0	1	0	0	0	0
23	1	1	0	2	2	2	0	0	4	1	1	1	1	0	0	1	0	0
19	2	1	0	0	3	0	1	0	3	0	0	1	0	0	0	0	0	0
18	2	1	1	3	3	4	1	1	7	0	0	2	0	0	0	0	1	0
22	0	0	0	0	0	0	0	0	0	1	0	1	0	0	0	0
19	0	0	0	0	0	0	0	0	0	0	0	1	0	0	0	0
21	0	1	0	1	1	1	0	0	2	1	0	1	1	0	1	0	0	0
23	1	0	0	1	1	1	0	0	2	1	1	0	1	1	0	1	0	0
20	1	2	2	2	3	4	1	1	7	1	0	2	1	1	0	0	0	0
23	1	0	0	0	1	0	0	0	1	1	0	2	0	0	0	0	0	0
20	2	2	1	1	4	2	1	0	6	1	1	2	1	0	0	1	1	0
21	0	0	0	0	0	0	0	0	0	1	1	1	1	0	0	1
21	1	1	1	1	2	2	0	0	4	1	0	1	1	1	1	0	0	0
22	2	3	3	1	5	4	1	1	9	1	1	2	0	0	0	1	0	0
20	0	2	2	3	2	5	0	1	7	1	0	1	1	0	0	1	1	0
18	0	0	0	0	0	0	0	0	0	0	0	2	0	0	0	0
16	0	0	0	0	0	0	0	0	0	0	1	1	1	0	0	1
22	0	0	1	2	0	3	0	1	3	1	0	2	0	0	0	0	0	0
23	0	0	1	2	0	3	0	1	3	1	0	2	0	0	0	0	1	0
19	1	2	1	2	3	3	1	1	6	0	1	1	1	0	0	1	1	0
19	3	0	2	3	3	5	1	1	8	0	2	2	0	1	0	0	1	1
22	0	0	0	1	0	1	0	0	1	1	1	1	1	0	0	1	0	0
22	0	1	0	0	1	0	0	0	1	1	1	1	1	0	0	1	0	0
21	0	0	1	0	0	1	0	0	1	1	0	0	1	0	0	2	0	0
20	0	0	0	0	0	0	0	0	0	1	1	1	1	0	0	1
21	0	0	0	0	0	0	0	0	0	1	1	2	1	0	0	1
23	3	2	0	0	5	0	1	0	5	1	0	1	1	0	0	2	1	0
18	0	0	1	1	0	2	0	0	2	0	1	1	1	1	0	1	1	0
22	0	0	0	0	0	0	0	0	0	1	0	1	1	0	0	2
18	0	0	0	0	0	0	0	0	0	0	0	1	1	0	0	2
16	2	1	1	1	3	2	1	0	5	0	0	2	0	0	0	0	1	0
17	0	0	0	1	0	1	0	0	1	0	1	1	1	1	0	1	0	0
22	1	0	0	0	1	0	0	0	1	1	0	1	1	0	0	0	0	0
17	2	1	1	0	3	1	1	0	4	0	1	0	1	0	0	1	0	1
20	2	2	2	2	4	4	1	1	8	1	1	1	1	1	0	1	1	0
15	0	1	2	0	1	2	0	0	3	0	1	1	1	0	0	1	1	0
20	0	0	0	3	0	3	0	1	3	1	2	0	1	0	0	2	0	0
23	0	0	1	0	0	1	0	0	1	1	0	1	0	0	0	0	1	0
19	0	0	3	0	0	3	0	1	3	0	0	0	1	0	0	2	0	1
19	2	2	2	2	4	4	1	1	8	0	1	1	1	0	0	1	1	1
19	1	2	2	3	3	5	1	1	8	0	0	2	0	0	0	0	1	1
23	2	1	0	1	3	1	1	0	4	1	0	1	0	0	0	0	0	0
23	0	0	0	0	0	0	0	0	0	1	1	0	1	0	0	1
21	0	0	1	0	0	1	0	0	1	1	0	0	1	0	0	2	0	0
22	2	1	0	1	3	1	1	0	4	1	0	0	0	0	0	0	1	0
21	0	0	0	2	0	2	0	0	2	1	1	2	1	0	0	1	0	0
19	1	1	3	1	2	4	0	1	6	0	0	1	1	0	0	0	1	0
15	0	0	0	0	0	0	0	0	0	0	1	1	1	0	0	1
20	1	1	1	1	2	2	0	0	4	1	1	2	0	0	0	1	0	0
20	1	0	1	1	1	2	0	0	3	1	0	0	1	0	0	2	1	1
18	1	1	1	1	2	2	0	0	4	0	1	2	1	0	0	1	1	0
16	3	1	2	2	4	4	1	1	8	0	1	2	1	0	0	1	1	1
21	2	2	0	0	4	0	1	0	4	1	0	0	1	0	0	2	0	0
21	3	0	3	3	3	6	1	1	9	1	0	1	1	1	0	2	0	0
18	2	2	0	2	4	2	1	0	6	0	1	1	1	0	0	1	0	0
20	2	0	0	1	2	1	0	0	3	1	0	1	1	0	0	0	0	1
21	2	1	1	1	3	2	1	0	5	1	1	1	1	0	0	1	1	0
18	1	1	1	1	2	2	0	0	4	0	1	1	1	0	0	1	0	1
22	0	0	0	1	0	1	0	0	1	1	1	2	0	0	0	0	0	0
22	0	0	0	0	0	0	0	0	0	1	0	0	1	0	0	2
21	3	0	0	3	3	3	1	1	6	1	1	1	1	0	0	1	1	1
23	0	2	0	2	2	2	0	0	4	1	0	0	0	1	0	0	1	0
22	1	1	1	2	2	3	0	1	5	1	1	2	0	0	0	1	1	1
22	2	0	2	2	2	4	0	1	6	1	1	2	1	0	0	1	1	0
18	1	2	1	3	3	4	1	1	7	0	0	2	1	1	0	1	1	1
23	0	0	0	0	0	0	0	0	0	1	1	2	1	0	0	1
23	0	0	0	1	0	1	0	0	1	1	1	2	1	1	0	1	0	0
15	0	3	0	0	3	0	1	0	3	0	0	1	0	1	0	0	1	0
21	0	0	0	3	0	3	0	1	3	1	1	0	1	1	1	1	0	0
20	0	3	2	2	3	4	1	1	7	1	1	0	1	0	0	1	1	0
18	0	0	0	0	0	0	0	0	0	0	1	0	1	0	0	1
16	2	2	2	3	4	5	1	1	9	0	1	1	1	0	0	1	1	1
23	0	0	0	0	0	0	0	0	0	1	1	2	1	1	0	1
20	0	0	0	3	0	3	0	1	3	1	0	0	1	1	0	2	0	0
21	0	0	0	0	0	0	0	0	0	1	0	0	1	1	0	2
23	2	2	0	2	4	2	1	0	6	1	0	1	1	0	0	1	1	1
21	1	0	0	1	1	1	0	0	2	1	2	1	1	0	0	1	1	1
20	0	0	0	0	0	0	0	0	0	1	1	0	1	0	0	1
22	1	0	1	1	1	2	0	0	3	1	0	1	0	0	0	0	1	0
20	0	0	0	1	0	1	0	0	1	1	0	1	0	0	0	0	0	0
18	0	0	1	0	0	1	0	0	1	0	1	0	1	0	0	1	0	0
17	0	3	0	3	3	3	1	1	6	0	1	1	1	0	0	1	0	0
21	0	0	0	0	0	0	0	0	0	1	0	1	0	1	0	0
20	0	0	0	0	0	0	0	0	0	1	0	1	0	0	0	0
18	0	1	2	2	1	4	0	1	5	0	0	1	1	0	0	2	1	0
21	3	2	2	3	5	5	1	1	10	1	0	1	1	1	0	0	1	1
23	0	0	0	0	0	0	0	0	0	1	1	1	1	0	0	1
19	2	2	1	1	4	2	1	0	6	0	1	1	0	1	0	1	1	1
23	1	3	1	2	4	3	1	1	7	1	0	2	1	0	0	2	1	1
19	3	1	1	1	4	2	1	0	6	0	1	0	1	0	0	1	1	1
23	0	0	3	1	0	4	0	1	4	1	1	2	0	0	1	1	1	1
20	1	2	1	1	3	2	1	0	5	1	1	1	1	1	0	1	1	0
16	0	0	0	0	0	0	0	0	0	0	1	1	1	0	0	1
21	3	0	3	3	3	6	1	1	9	1	0	2	0	0	0	0	1	0
22	0	0	0	0	0	0	0	0	0	1	1	1	1	0	0	1
20	0	0	0	1	0	1	0	0	1	1	0	0	0	0	0	0	0	0
22	1	1	3	2	2	5	0	1	7	1	1	2	1	0	0	1	1	0
20	1	1	2	0	2	2	0	0	4	1	0	2	1	0	0	0	1	0
20	2	2	1	2	4	3	1	1	7	1	0	2	0	0	0	0	1	1
21	1	1	1	1	2	2	0	0	4	1	0	1	0	0	0	0	1	0
19	0	0	0	3	0	3	0	1	3	0	0	1	1	1	0	2	0	0
20	3	0	0	2	3	2	1	0	5	1	1	0	0	0	0	1	0	0
20	0	0	0	0	0	0	0	0	0	1	0	1	1	0	0	2
20	0	2	2	0	2	2	0	0	4	1	1	1	1	0	0	1	1	0
19	0	0	0	0	0	0	0	0	0	0	1	1	1	0	0	1
22	1	0	1	1	1	2	0	0	3	1	1	1	1	0	0	1	1	0
18	1	1	2	1	2	3	0	1	5	0	1	1	1	0	0	1	1	0
23	0	1	3	2	1	5	0	1	6	1	1	1	1	0	0	2	1	1
20	0	0	0	3	0	3	0	1	3	1	1	0	1	1	0	1	0	0
22	0	0	0	0	0	0	0	0	0	1	1	0	1	1	0	1
20	1	3	0	2	4	2	1	0	6	1	1	0	1	0	0	1	1	0
19	0	0	0	0	0	0	0	0	0	0	1	1	1	0	0	1
20	0	0	1	1	0	2	0	0	2	1	1	0	0	0	0	1	0	0
23	0	0	0	0	0	0	0	0	0	1	0	2	0	0	0	0
23	1	2	1	1	3	2	1	0	5	1	0	1	0	0	0	1	1	1
22	1	1	3	2	2	5	0	1	7	1	1	1	1	0	0	1	1	0
23	0	2	3	3	2	6	0	1	8	1	1	1	1	0	0	1	1	1
22	3	0	1	0	3	1	1	0	4	1	1	1	1	0	0	1	0	0
21	0	0	0	3	0	3	0	1	3	1	1	1	1	0	0	1	0	0
23	0	0	1	1	0	2	0	0	2	1	1	1	1	0	0	1	1	0
17	0	0	0	0	0	0	0	0	0	0	0	1	1	1	0	0
23	0	1	0	0	1	0	0	0	1	1	1	2	1	0	0	1	0	0
22	2	0	0	2	2	2	0	0	4	1	1	1	0	0	0	1	1	1
17	0	0	0	0	0	0	0	0	0	0	0	1	1	0	0	0
19	0	0	0	0	0	0	0	0	0	0	0	1	1	0	0	2
22	1	2	1	2	3	3	1	1	6	1	1	1	1	0	0	1	0	1
21	2	0	2	0	2	2	0	0	4	1	1	1	1	0	0	1	0	0
17	1	2	2	1	3	3	1	1	6	0	1	2	1	1	0	1	1	0
20	0	0	1	1	0	2	0	0	2	1	0	1	1	0	0	2	1	0
21	2	2	2	1	4	3	1	1	7	1	1	1	1	0	0	1	1	0
17	2	1	0	0	3	0	1	0	3	0	1	0	1	0	0	1	1	0
22	0	0	0	0	0	0	0	0	0	1	0	1	1	0	0	0
21	0	0	0	0	0	0	0	0	0	1	1	0	0	0	0	1
23	0	0	0	0	0	0	0	0	0	1	0	1	0	1	0	0
19	0	0	1	0	0	1	0	0	1	0	0	0	0	0	0	0	1	0
23	1	1	1	1	2	2	0	0	4	1	0	1	1	0	0	0	1	0
21	1	1	3	3	2	6	0	1	8	1	1	1	1	0	0	1	0	0
18	2	0	0	0	2	0	0	0	2	0	1	0	1	0	0	1	1	0
20	0	1	3	2	1	5	0	1	6	1	0	0	0	0	0	0	1	1
20	0	0	0	2	0	2	0	0	2	1	1	1	1	0	0	1	0	0
21	2	0	0	0	2	0	0	0	2	1	1	1	1	0	0	1	0	0
21	0	0	0	0	0	0	0	0	0	1	1	0	1	0	0	1
21	0	0	1	0	0	1	0	0	1	1	0	2	0	0	0	0	1	0
21	1	1	1	0	2	1	0	0	3	1	1	2	1	0	0	1	0	0
21	0	0	0	1	0	1	0	0	1	1	1	1	1	0	0	1	0	0
22	2	2	2	3	4	5	1	1	9	1	1	2	1	0	0	1	1	1
22	0	3	2	1	3	3	1	1	6	1	0	1	0	0	0	0	1	1
16	0	0	0	0	0	0	0	0	0	0	1	1	1	0	0	1
22	1	0	1	1	1	2	0	0	3	1	1	1	1	0	0	1	1	0
20	0	0	1	0	0	1	0	0	1	1	1	0	1	0	0	1	0	0
21	0	0	0	0	0	0	0	0	0	1	1	1	1	0	0	1
20	1	1	2	1	2	3	0	1	5	1	0	1	0	0	0	0	1	1
19	1	0	0	3	1	3	0	1	4	0	1	1	1	1	0	1	0	0
18	1	0	1	1	1	2	0	0	3	0	1	0	1	0	0	1	1	1
19	0	1	0	0	1	0	0	0	1	0	0	1	0	0	0	0	0	0
21	1	1	0	1	2	1	0	0	3	1	0	1	0	0	0	0	1	0
21	1	3	0	0	4	0	1	0	4	1	1	0	1	0	0	1	0	0
19	0	0	0	1	0	1	0	0	1	0	1	1	1	0	0	1	0	0
18	2	1	3	2	3	5	1	1	8	0	0	1	0	0	0	0	1	1
23	0	2	2	2	2	4	0	1	6	1	1	1	1	0	0	1	1	0
18	0	0	0	0	0	0	0	0	0	0	1	1	1	0	0	1
21	1	1	0	0	2	0	0	0	2	1	1	0	1	0	0	1	0	0
23	2	1	1	1	3	2	1	0	5	1	1	1	1	0	0	1	0	0
22	0	0	0	1	0	1	0	0	1	1	0	1	0	0	0	0	0	0
18	0	1	0	0	1	0	0	0	1	0	1	1	0	0	0	1	0	0
19	2	0	1	1	2	2	0	0	4	0	0	1	1	0	0	0	0	0
18	0	1	0	1	1	1	0	0	2	0	1	1	1	0	0	1	0	0
22	0	0	0	3	0	3	0	1	3	1	1	1	1	1	0	1	0	0
22	0	0	0	0	0	0	0	0	0	1	0	0	0	0	0	0
20	0	1	0	0	1	0	0	0	1	1	1	1	0	0	0	1	1	0
17	0	0	0	0	0	0	0	0	0	0	0	0	0	0	0	0
17	2	0	1	0	2	1	0	0	3	0	0	1	1	0	0	0	1	0
18	0	0	0	1	0	1	0	0	1	0	1	1	1	0	0	1	0	0
23	0	0	0	0	0	0	0	0	0	1	1	1	0	0	0	1
22	3	0	3	0	3	3	1	1	6	1	1	0	1	0	0	1	0	0
22	0	0	0	0	0	0	0	0	0	1	2	2	1	1	0	2
23	0	0	0	0	0	0	0	0	0	1	1	1	1	0	0	1
21	0	0	1	0	0	1	0	0	1	1	2	1	1	0	0	1	0	1
22	0	0	0	0	0	0	0	0	0	1	1	0	1	0	0	1
20	0	0	0	0	0	0	0	0	0	1	1	1	1	0	0	1
21	3	2	1	1	5	2	1	0	7	1	1	1	1	0	0	1	1	0
20	1	0	1	2	1	3	0	1	4	1	1	1	1	0	0	1	1	1
18	0	0	0	0	0	0	0	0	0	0	1	1	1	0	0	1
15	0	0	0	0	0	0	0	0	0	0	1	1	1	0	0	1
19	0	0	0	1	0	1	0	0	1	0	0	1	1	0	0	2	0	0
21	0	0	0	0	0	0	0	0	0	1	1	0	1	0	0	1
23	0	0	0	0	0	0	0	0	0	1	0	2	1	0	0	0
21	0	1	0	2	1	2	0	0	3	1	0	1	0	0	0	0	0	0
20	2	0	2	1	2	3	0	1	5	1	1	2	1	0	0	1	1	0
22	1	1	1	1	2	2	0	0	4	1	1	1	1	0	0	1	1	0
22	0	0	1	0	0	1	0	0	1	1	0	2	0	0	0	0	0	0
17	0	2	0	0	2	0	0	0	2	0	0	2	1	0	0	0	0	0
17	0	0	0	1	0	1	0	0	1	0	0	2	0	0	0	0	0	0
19	2	1	2	2	3	4	1	1	7	0	1	2	1	0	0	1	1	1
22	0	0	0	0	0	0	0	0	0	1	0	2	0	0	0	0
19	0	0	0	0	0	0	0	0	0	0	1	1	1	0	0	1
19	0	0	0	3	0	3	0	1	3	0	2	1	1	1	0	2	0	0
19	1	1	1	1	2	2	0	0	4	0	1	2	1	0	1	1	1	0
23	0	0	0	0	0	0	0	0	0	1	1	0	1	0	0	1
21	3	1	2	3	4	5	1	1	9	1	1	0	1	0	0	1	1	1
19	0	0	0	3	0	3	0	1	3	0	0	2	0	0	0	0	0	0
23	1	1	1	3	2	4	0	1	6	1	1	1	1	0	0	1	1	0
20	0	0	1	1	0	2	0	0	2	1	0	1	0	0	0	0	0	0
18	0	0	0	0	0	0	0	0	0	0	0	2	1	0	0	0
23	1	3	1	0	4	1	1	0	5	1	1	1	1	0	0	1	1	1
18	1	1	2	2	2	4	0	1	6	0	1	2	1	0	0	1	1	1
22	0	1	0	0	1	0	0	0	1	1	0	0	1	0	0	2	1	0
21	1	0	0	3	1	3	0	1	4	1	0	0	0	0	0	0	0	0
20	3	0	1	3	3	4	1	1	7	1	1	0	1	0	0	1	1	1
22	0	1	1	1	1	2	0	0	3	1	1	0	1	0	0	1	1	0
22	0	0	1	1	0	2	0	0	2	1	0	2	0	0	0	0	0	1
22	0	0	0	0	0	0	0	0	0	1	1	0	1	0	0	1
20	2	2	1	1	4	2	1	0	6	1	1	1	1	0	0	1	1	0
20	2	2	0	1	4	1	1	0	5	1	0	1	1	0	0	0	1	0
23	0	0	2	2	0	4	0	1	4	1	0	2	0	0	0	2	1	0
22	2	2	1	2	4	3	1	1	7	1	1	2	1	0	0	1	1	1
18	1	0	0	1	1	1	0	0	2	0	1	1	0	0	0	1	1	1
21	0	0	1	1	0	2	0	0	2	1	0	1	0	0	0	0	1	0
18	0	0	0	0	0	0	0	0	0	0	1	1	1	0	0	1
19	1	1	1	2	2	3	0	1	5	0	0	2	0	0	0	0	0	1
23	1	2	1	3	3	4	1	1	7	1	1	2	1	0	0	1	1	0
17	0	0	2	0	0	2	0	0	2	0	1	0	1	0	0	1	1	0
19	0	1	2	0	1	2	0	0	3	0	1	0	1	0	0	1	1	1
17	0	0	2	1	0	3	0	1	3	0	1	1	1	0	0	1	0	0
18	3	3	2	1	6	3	1	1	9	0	0	2	0	0	0	0	0	0
19	1	0	1	1	1	2	0	0	3	0	1	1	1	0	0	1	1	1
21	0	0	1	0	0	1	0	0	1	1	0	1	0	0	0	0	0	0
21	0	0	0	1	0	1	0	0	1	1	1	1	1	0	0	1	0	0
20	2	3	3	3	5	6	1	1	11	1	0	0	1	1	0	2	1	1
20	1	1	1	2	2	3	0	1	5	1	0	1	0	0	0	1	1	1
19	1	0	1	1	1	2	0	0	3	0	0	2	1	0	0	0	1	1
23	2	2	2	1	4	3	1	1	7	1	0	1	1	0	0	2	0	0
21	0	0	0	0	0	0	0	0	0	1	0	1	0	0	0	0
23	3	3	0	3	6	3	1	1	9	1	1	1	1	0	0	1	1	1
20	0	0	0	1	0	1	0	0	1	1	0	1	1	0	1	0	0	0
17	3	1	1	2	4	3	1	1	7	0	0	1	1	0	0	2	1	0
23	0	0	0	0	0	0	0	0	0	1	0	2	0	0	0	0
21	1	0	0	0	1	0	0	0	1	1	0	0	1	0	1	2	1	0
22	0	0	1	0	0	1	0	0	1	1	1	1	1	0	0	1	0	0
21	2	0	0	0	2	0	0	0	2	1	0	1	0	0	0	0	0	0
22	2	2	2	2	4	4	1	1	8	1	0	1	0	0	0	0	1	1
18	1	1	0	0	2	0	0	0	2	0	0	1	0	0	0	0	0	0
18	1	1	0	2	2	2	0	0	4	0	0	1	0	0	0	0	1	0
21	0	0	0	0	0	0	0	0	0	1	0	2	0	0	0	0
19	1	1	2	2	2	4	0	1	6	0	0	2	0	0	0	0	1	1
16	1	1	1	2	2	3	0	1	5	0	1	1	1	0	0	1	1	0
17	1	0	0	2	1	2	0	0	3	0	0	2	0	0	0	0	1	0
20	0	0	0	0	0	0	0	0	0	1	1	1	1	0	0	1
21	2	1	0	3	3	3	1	1	6	1	0	1	1	0	0	1	1	0
17	1	0	0	0	1	0	0	0	1	0	1	1	1	0	0	1	0	0
16	0	2	2	0	2	2	0	0	4	0	1	1	0	0	0	1	0	0
16	1	1	1	1	2	2	0	0	4	0	0	1	0	0	0	0	1	1
22	1	1	1	2	2	3	0	1	5	1	0	2	0	0	0	0	1	1
22	2	1	1	1	3	2	1	0	5	1	1	0	1	0	0	1	1	1
22	0	0	0	0	0	0	0	0	0	1	0	1	0	0	0	0
15	0	2	0	0	2	0	0	0	2	0	0	0	0	0	0	0	1	0
19	0	0	0	0	0	0	0	0	0	0	1	0	1	0	0	1
17	0	2	0	1	2	1	0	0	3	0	1	1	1	0	0	1	1	1
20	2	1	1	3	3	4	1	1	7	1	1	1	1	0	0	1	1	0
20	1	1	0	0	2	0	0	0	2	1	0	2	0	0	0	0	1	0
18	1	1	0	1	2	1	0	0	3	0	0	2	0	0	1	0	1	0
18	2	1	0	2	3	2	1	0	5	0	0	1	1	0	0	0	1	0
20	0	0	0	0	0	0	0	0	0	1	1	1	1	0	0	1
22	2	3	0	3	5	3	1	1	8	1	1	0	1	0	0	1	1	1
21	0	0	0	0	0	0	0	0	0	1	1	0	1	0	1	1
21	3	0	0	2	3	2	1	0	5	1	1	1	1	0	0	1	0	1
15	1	3	2	3	4	5	1	1	9	0	0	1	1	0	0	1	1	1
22	0	3	1	0	3	1	1	0	4	1	1	1	1	0	0	1	1	1
22	0	0	1	0	0	1	0	0	1	1	1	0	1	0	0	1	0	0
22	2	2	3	1	4	4	1	1	8	1	0	0	1	0	1	2	1	1
20	0	2	2	0	2	2	0	0	4	1	0	0	0	0	0	0	1	0
20	1	1	0	0	2	0	0	0	2	1	1	0	1	0	0	1	0	0
17	0	1	1	0	1	1	0	0	2	0	2	0	1	0	0	2	1	1
17	1	1	0	0	2	0	0	0	2	0	0	0	0	0	0	0	1	0
18	2	2	0	3	4	3	1	1	7	0	1	1	1	0	0	1	1	0
21	0	1	0	2	1	2	0	0	3	1	1	0	1	1	0	1	0	0
23	1	1	1	1	2	2	0	0	4	1	1	1	1	0	0	1	1	1
23	0	0	1	0	0	1	0	0	1	1	1	1	0	0	0	1	1	0
18	0	2	0	2	2	2	0	0	4	0	1	1	1	0	0	1	1	0
19	0	0	1	1	0	2	0	0	2	0	0	1	1	0	0	0	1	0
19	3	3	2	3	6	5	1	1	11	0	1	1	1	1	0	1	1	1
23	0	2	2	3	2	5	0	1	7	1	0	0	0	0	0	0	1	0
22	0	0	0	0	0	0	0	0	0	1	0	1	0	0	0	0
19	1	1	0	0	2	0	0	0	2	0	1	0	0	0	0	1	1	1
21	1	1	0	1	2	1	0	0	3	1	1	1	1	0	0	1	1	0
17	0	0	0	0	0	0	0	0	0	0	0	1	0	0	0	0
19	0	0	0	2	0	2	0	0	2	0	1	0	1	0	0	1	0	0
18	0	0	2	0	0	2	0	0	2	0	1	1	1	0	0	1	1	0
22	0	0	0	3	0	3	0	1	3	1	0	1	1	0	1	2	0	0
17	0	1	1	1	1	2	0	0	3	0	1	0	1	0	0	1	1	0
22	1	1	1	1	2	2	0	0	4	1	1	1	1	0	0	1	1	0
21	2	1	0	1	3	1	1	0	4	1	0	1	0	0	0	0	1	0
21	3	1	1	1	4	2	1	0	6	1	1	0	1	0	0	1	0	1
22	1	3	1	1	4	2	1	0	6	1	1	1	0	0	0	1	1	0
22	1	1	3	1	2	4	0	1	6	1	1	1	1	0	0	1	1	0
20	0	1	0	1	1	1	0	0	2	1	1	0	1	0	0	1	1	0
19	2	2	3	2	4	5	1	1	9	0	1	0	1	0	0	1	1	1
17	0	0	0	0	0	0	0	0	0	0	1	2	1	0	0	1
20	1	0	1	1	1	2	0	0	3	1	1	1	1	0	0	0	0	0
19	3	1	1	2	4	3	1	1	7	0	1	1	1	0	0	1	1	1
22	0	1	0	1	1	1	0	0	2	1	1	0	0	0	0	1	1	0
22	2	1	2	2	3	4	1	1	7	1	0	1	0	0	0	2	1	1
20	0	0	0	1	0	1	0	0	1	1	1	1	1	0	0	1	0	0
18	2	1	3	2	3	5	1	1	8	0	1	1	1	0	0	1	1	1
23	2	2	3	2	4	5	1	1	9	1	0	1	1	0	1	2	1	1
19	2	2	0	2	4	2	1	0	6	0	0	1	0	0	0	0	0	1
23	3	1	2	3	4	5	1	1	9	1	1	1	1	0	0	1	1	1
19	1	0	0	0	1	0	0	0	1	0	1	1	1	0	0	1	0	0
20	3	2	2	1	5	3	1	1	8	1	1	1	1	0	0	1	1	1
22	2	3	3	3	5	6	1	1	11	1	0	0	1	0	0	2	1	1
16	1	1	1	1	2	2	0	0	4	0	0	2	1	1	1	2	1	0
19	3	3	3	3	6	6	1	1	12	0	0	1	0	0	0	0	0	0
22	0	0	0	3	0	3	0	1	3	1	1	1	1	0	0	1	0	0
15	0	0	0	0	0	0	0	0	0	0	1	0	1	0	0	1
20	0	3	2	0	3	2	1	0	5	1	1	1	1	0	0	1	0	0
23	3	0	2	1	3	3	1	1	6	1	0	0	0	0	1	0	1	1
15	0	0	0	2	0	2	0	0	2	0	0	1	0	0	0	0	0	0
22	0	0	0	1	0	1	0	0	1	1	1	2	1	0	0	1	0	0
21	0	0	0	0	0	0	0	0	0	1	0	0	0	0	0	0
21	3	1	1	3	4	4	1	1	8	1	1	1	1	0	0	1	1	1
22	2	1	2	1	3	3	1	1	6	1	1	1	1	0	0	1	1	0
23	0	0	0	0	0	0	0	0	0	1	1	1	0	0	1	1
22	3	1	2	3	4	5	1	1	9	1	1	1	1	0	0	1	1	1
22	0	0	0	1	0	1	0	0	1	1	0	1	0	0	0	0	0	0
17	0	0	0	0	0	0	0	0	0	0	1	1	1	0	0	1
21	2	1	2	1	3	3	1	1	6	1	1	1	1	0	0	1	1	1
17	0	0	0	2	0	2	0	0	2	0	0	1	1	0	0	2	0	0
21	1	1	1	1	2	2	0	0	4	1	1	1	1	0	0	1	1	0
21	1	1	3	2	2	5	0	1	7	1	0	2	1	0	0	0	0	1
17	1	1	1	1	2	2	0	0	4	0	1	0	1	0	0	1	1	1
20	0	2	2	2	2	4	0	1	6	1	0	0	0	0	0	0	1	1
16	0	1	1	1	1	2	0	0	3	0	1	1	1	0	0	1	0	0
15	2	0	2	1	2	3	0	1	5	0	0	1	0	0	0	0	1	0
22	0	0	0	1	0	1	0	0	1	1	0	1	0	0	0	0	0	0
22	2	2	2	2	4	4	1	1	8	1	0	2	1	0	0	0	1	1
20	0	0	1	1	0	2	0	0	2	1	1	1	0	0	0	1	0	0
17	3	2	0	0	5	0	1	0	5	0	1	1	0	0	0	1	0	0
18	2	2	3	3	4	6	1	1	10	0	1	0	1	0	0	1	1	1
16	0	0	0	2	0	2	0	0	2	0	1	0	1	0	0	1	0	0
23	0	0	0	0	0	0	0	0	0	1	0	0	0	0	0	0
22	3	3	3	3	6	6	1	1	12	1	0	0	0	0	0	0	1	1
19	0	0	0	1	0	1	0	0	1	0	1	1	1	0	0	1	0	0
17	0	0	0	0	0	0	0	0	0	0	0	1	0	0	0	0
21	2	2	2	2	4	4	1	1	8	1	0	2	1	0	0	0	1	1
17	3	0	2	2	3	4	1	1	7	0	0	0	0	0	0	0	1	1
22	2	2	1	1	4	2	1	0	6	1	0	1	1	0	0	2	1	1
20	3	3	0	1	6	1	1	0	7	1	0	0	0	0	0	0	1	1
22	1	3	2	2	4	4	1	1	8	1	0	1	1	0	1	1	1	1
23	2	2	2	2	4	4	1	1	8	1	1	1	1	0	0	1	1	1
23	3	0	1	0	3	1	1	0	4	1	0	0	0	1	0	0	1	1
22	3	2	2	2	5	4	1	1	9	1	1	0	1	0	0	1	1	1
18	3	1	0	1	4	1	1	0	5	0	0	0	1	0	0	2	0	0
18	0	0	3	0	0	3	0	1	3	0	1	2	1	0	0	1	1	1
18	0	2	2	0	2	2	0	0	4	0	1	1	1	1	0	1	1	0
15	3	2	2	2	5	4	1	1	9	0	1	1	1	0	0	1	1	1
16	0	3	0	2	3	2	1	0	5	0	0	0	0	0	0	0	1	1
16	0	0	0	2	0	2	0	0	2	0	1	0	1	1	0	1	0	0
20	2	0	2	0	2	2	0	0	4	1	0	0	1	0	0	2	1	1
20	3	2	3	1	5	4	1	1	9	1	0	1	0	0	0	0	1	1
18	1	0	1	0	1	1	0	0	2	0	1	0	1	0	0	1	1	0
21	0	3	1	0	3	1	1	0	4	1	1	0	1	0	0	1	1	0
23	3	1	1	2	4	3	1	1	7	1	1	1	1	1	0	1	1	1
16	0	0	1	2	0	3	0	1	3	0	1	1	1	0	0	1	1	1
17	0	1	0	0	1	0	0	0	1	0	1	1	1	0	0	1	0	1
19	0	2	1	0	2	1	0	0	3	0	1	1	1	0	0	1	1	0
16	0	1	1	3	1	4	0	1	5	0	1	1	1	1	0	1	1	1
21	3	0	1	3	3	4	1	1	7	1	1	0	1	0	0	1	0	0
21	0	3	3	0	3	3	1	1	6	1	1	0	1	0	0	1	1	1
21	2	2	2	2	4	4	1	1	8	1	0	0	1	0	1	2	1	1
22	0	1	2	2	1	4	0	1	5	1	1	1	1	0	0	1	0	1
21	0	0	0	1	0	1	0	0	1	1	1	0	1	1	0	1	0	0
21	0	1	0	1	1	1	0	0	2	1	1	1	1	0	0	1	1	1
21	3	3	3	1	6	4	1	1	10	1	1	0	1	1	0	1	0	0
21	1	1	1	1	2	2	0	0	4	1	1	2	1	0	0	1	1	0
18	0	2	0	3	2	3	0	1	5	0	1	1	1	0	0	1	1	1
22	0	0	1	1	0	2	0	0	2	1	0	1	1	0	0	1	1	1
19	0	0	0	0	0	0	0	0	0	0	1	1	1	0	0	1
22	3	1	1	3	4	4	1	1	8	1	1	1	1	0	0	1	1	1
22	1	3	1	0	4	1	1	0	5	1	0	1	0	0	0	0	0	1
21	2	0	2	1	2	3	0	1	5	1	1	1	0	0	0	1	0	1
23	3	0	3	3	3	6	1	1	9	1	1	1	1	0	0	1	1	1
23	2	3	2	2	5	4	1	1	9	1	1	1	1	0	0	1	1	0
19	0	1	2	1	1	3	0	1	4	0	1	1	1	0	0	1	1	1
19	0	1	0	1	1	1	0	0	2	0	0	1	0	0	0	0	0	0
17	3	3	3	0	6	3	1	1	9	0	0	0	0	0	0	0	1	1
19	3	0	1	3	3	4	1	1	7	0	0	1	1	0	0	1	0	1
22	2	2	2	2	4	4	1	1	8	1	1	1	1	0	0	1	1	1
21	0	3	3	1	3	4	1	1	7	1	1	1	0	0	0	1	1	1
20	3	3	1	1	6	2	1	0	8	1	1	1	1	0	0	1	1	0
22	2	2	1	2	4	3	1	1	7	1	1	1	1	0	0	1	1	1
21	0	1	1	3	1	4	0	1	5	1	1	1	1	1	0	1	1	1
20	2	0	1	1	2	2	0	0	4	1	1	0	1	1	0	1	1	0
22	1	1	0	1	2	1	0	0	3	1	1	0	1	0	0	1	0	1
23	1	0	1	1	1	2	0	0	3	1	1	1	1	1	0	1	0	0
18	1	0	3	3	1	6	0	1	7	0	1	2	1	0	0	1	1	0
22	2	2	3	1	4	4	1	1	8	1	0	1	1	0	0	2	1	0
19	0	0	0	0	0	0	0	0	0	0	0	1	1	0	0	0
23	2	3	3	3	5	6	1	1	11	1	1	1	1	1	0	1	1	1
20	2	3	2	2	5	4	1	1	9	1	0	1	1	0	0	1	1	1
20	2	2	2	2	4	4	1	1	8	1	1	0	1	1	0	1	1	1
23	2	0	1	0	2	1	0	0	3	1	1	1	1	0	0	1	1	0
22	2	1	0	0	3	0	1	0	3	1	1	2	1	0	0	1	1	0
22	1	1	1	1	2	2	0	0	4	1	1	0	1	0	0	1	1	1
16	2	2	2	2	4	4	1	1	8	0	1	1	1	0	0	1	1	1
23	3	3	3	3	6	6	1	1	12	1	0	1	0	0	0	0	1	1
22	1	3	0	3	4	3	1	1	7	1	0	1	0	0	0	0	0	1
23	2	2	2	3	4	5	1	1	9	1	1	2	1	0	0	1	0	1
17	0	0	0	0	0	0	0	0	0	0	1	2	1	0	0	1
19	1	0	1	3	1	4	0	1	5	0	1	2	1	0	0	1	1	1
20	0	0	2	1	0	3	0	1	3	1	0	2	1	0	0	0	1	0
16	3	0	2	3	3	5	1	1	8	0	1	1	1	0	0	1	0	1
22	0	2	2	2	2	4	0	1	6	1	0	1	1	0	0	1	1	1
21	1	1	3	3	2	6	0	1	8	1	0	1	1	0	0	2	1	0
18	3	0	0	1	3	1	1	0	4	0	1	0	1	0	0	1	1	0
22	0	0	0	0	0	0	0	0	0	1	0	1	1	0	0	2
21	0	0	2	0	0	2	0	0	2	1	1	1	1	0	0	1	0	0
23	1	0	0	1	1	1	0	0	2	1	1	1	1	0	0	1	0	0
22	1	0	3	2	1	5	0	1	6	1	1	1	1	0	0	1	1	0
23	0	0	0	0	0	0	0	0	0	1	1	0	1	0	0	1
21	1	0	0	1	1	1	0	0	2	1	1	1	1	0	0	1	1	0
20	1	1	0	2	2	2	0	0	4	1	1	1	1	0	0	1	1	0
18	0	0	0	1	0	1	0	0	1	0	1	0	1	0	0	1	0	0
20	0	0	0	0	0	0	0	0	0	1	1	1	1	0	0	1
18	0	0	0	0	0	0	0	0	0	0	1	1	0	0	0	1
22	2	1	2	1	3	3	1	1	6	1	1	1	1	0	0	1	1	1
22	1	1	2	1	2	3	0	1	5	1	1	1	1	0	1	1	1	0
23	0	0	0	0	0	0	0	0	0	1	1	0	1	0	0	1
20	2	2	2	2	4	4	1	1	8	1	0	2	1	0	0	2	1	0
17	0	2	1	2	2	3	0	1	5	0	1	1	1	0	0	1	1	1
20	2	0	1	3	2	4	0	1	6	1	1	1	1	0	1	1	1	1
23	2	2	1	2	4	3	1	1	7	1	1	1	1	0	0	1	1	0
15	2	2	2	2	4	4	1	1	8	0	0	1	1	0	0	0	1	1
20	0	0	1	1	0	2	0	0	2	1	1	1	1	0	0	1	1	0
22	1	0	1	0	1	1	0	0	2	1	1	1	1	0	0	1	1	0
22	0	0	0	2	0	2	0	0	2	1	0	2	0	0	0	0	0	0
18	3	1	1	2	4	3	1	1	7	0	0	1	1	0	0	0	1	1
20	2	1	0	1	3	1	1	0	4	1	0	1	1	0	0	0	1	0
23	0	1	2	2	1	4	0	1	5	1	1	1	0	0	0	1	1	0
19	1	1	0	3	2	3	0	1	5	0	1	0	1	0	0	1	1	0
19	2	1	1	1	3	2	1	0	5	0	0	1	1	0	0	2	0	0
22	0	0	0	0	0	0	0	0	0	1	0	1	0	0	0	0
15	1	1	1	1	2	2	0	0	4	0	1	1	1	0	0	1	1	0
22	2	1	1	1	3	2	1	0	5	1	1	0	1	1	0	1	1	0
18	0	0	0	1	0	1	0	0	1	0	1	0	1	0	0	1	0	0
18	0	0	0	0	0	0	0	0	0	0	0	1	1	0	0	2
22	1	1	2	0	2	2	0	0	4	1	1	1	1	0	0	1	1	0
17	0	0	0	0	0	0	0	0	0	0	1	0	1	0	0	1
16	0	0	0	0	0	0	0	0	0	0	1	1	1	0	0	1
22	0	0	0	0	0	0	0	0	0	1	0	2	0	0	0	0
20	3	2	2	1	5	3	1	1	8	1	0	0	0	0	0	0	1	0
18	1	2	2	2	3	4	1	1	7	0	1	1	1	1	0	1	1	1
18	1	0	0	0	1	0	0	0	1	0	1	0	1	0	0	1	0	0
20	2	1	0	2	3	2	1	0	5	1	0	0	1	0	0	0	0	1
22	1	2	3	0	3	3	1	1	6	1	0	0	1	0	0	1	1	1
22	0	1	1	0	1	1	0	0	2	1	0	2	0	0	0	0	1	0
23	2	0	0	3	2	3	0	1	5	1	1	0	1	0	0	1	1	1
23	0	0	0	0	0	0	0	0	0	1	1	1	1	0	0	1
23	1	0	0	1	1	1	0	0	2	1	0	0	0	0	0	0	0	0
20	0	0	0	0	0	0	0	0	0	1	0	0	0	0	0	0
20	0	1	0	1	1	1	0	0	2	1	0	1	0	0	0	0	1	0
17	0	0	1	1	0	2	0	0	2	0	0	1	0	0	0	0	0	0
18	0	0	0	1	0	1	0	0	1	0	1	0	1	0	0	1	0	0
18	2	2	0	2	4	2	1	0	6	0	0	2	0	0	0	0	1	0
17	0	0	0	0	0	0	0	0	0	0	1	0	1	0	0	1
18	0	0	0	0	0	0	0	0	0	0	1	0	1	0	0	1
20	0	0	0	0	0	0	0	0	0	1	1	1	0	0	0	1
22	0	0	1	0	0	1	0	0	1	1	0	1	1	0	0	0	1	0
23	2	1	0	1	3	1	1	0	4	1	0	1	1	0	0	1	1	0
21	0	0	0	0	0	0	0	0	0	1	1	1	1	0	0	1
19	0	0	0	0	0	0	0	0	0	0	1	1	1	0	0	1
22	1	2	0	2	3	2	1	0	5	1	0	0	1	0	0	0	1	1
18	0	2	1	2	2	3	0	1	5	0	0	1	0	0	1	0	1	0
21	0	0	0	0	0	0	0	0	0	1	0	0	0	0	0	0
20	1	0	0	2	1	2	0	0	3	1	1	1	0	0	0	1	0	0
22	0	0	0	1	0	1	0	0	1	1	1	0	1	0	0	1	0	0
22	0	0	0	0	0	0	0	0	0	1	0	1	1	0	0	1
23	2	1	2	0	3	2	1	0	5	1	0	1	0	0	1	0	0	0
23	0	0	0	0	0	0	0	0	0	1	0	0	1	0	0	0
16	0	0	0	0	0	0	0	0	0	0	1	0	1	0	1	1
22	0	0	0	0	0	0	0	0	0	1	0	0	0	0	1	0
23	3	2	3	3	5	6	1	1	11	1	1	0	1	1	0	1	1	1
22	1	1	1	2	2	3	0	1	5	1	1	1	1	0	1	1	1	0
22	0	0	0	0	0	0	0	0	0	1	0	1	0	0	0	0
20	3	3	3	1	6	4	1	1	10	1	1	1	1	0	0	1	1	0
22	1	1	2	0	2	2	0	0	4	1	1	0	1	0	0	1	0	0
17	2	1	2	2	3	4	1	1	7	0	1	1	1	0	0	1	1	0
22	0	0	0	1	0	1	0	0	1	1	0	0	0	0	1	0	0	0
15	0	0	2	1	0	3	0	1	3	0	1	0	1	1	1	1	1	0
23	0	0	0	1	0	1	0	0	1	1	1	1	1	0	0	1	0	0
23	0	0	0	2	0	2	0	0	2	1	1	1	1	0	0	1	0	0
21	2	0	1	0	2	1	0	0	3	1	0	1	1	0	0	0	1	1
15	0	2	1	2	2	3	0	1	5	0	1	0	1	0	0	1	0	0
22	1	1	1	2	2	3	0	1	5	1	1	0	1	0	0	1	1	1
17	2	2	3	3	4	6	1	1	10	0	1	0	1	1	0	1	1	1
23	0	0	0	0	0	0	0	0	0	1	1	2	1	0	0	1
16	0	0	0	1	0	1	0	0	1	0	1	1	1	0	0	1	0	0
23	0	0	0	1	0	1	0	0	1	1	0	2	1	0	0	2	0	0
23	3	3	3	3	6	6	1	1	12	1	0	1	0	0	0	0	1	1
17	0	0	0	1	0	1	0	0	1	0	1	1	1	0	0	1	0	0
23	0	0	1	1	0	2	0	0	2	1	0	1	1	0	0	0	1	0
15	1	2	1	1	3	2	1	0	5	0	1	0	1	1	0	1	0	1
15	2	2	0	2	4	2	1	0	6	0	1	2	1	0	0	1	1	1
16	2	1	2	1	3	3	1	1	6	0	1	2	1	0	0	1	1	1
21	0	1	2	1	1	3	0	1	4	1	0	2	1	0	1	0	1	0
19	2	1	0	2	3	2	1	0	5	0	0	1	0	0	0	0	1	0
23	1	1	1	1	2	2	0	0	4	1	0	1	1	0	0	1	1	0
15	1	1	1	1	2	2	0	0	4	0	1	1	1	0	0	1	1	1
21	1	0	2	2	1	4	0	1	5	1	1	2	1	0	0	1	1	0
23	1	2	2	2	3	4	1	1	7	1	0	1	0	0	0	0	1	1
23	0	0	0	0	0	0	0	0	0	1	0	1	0	0	0	0
18	0	0	0	0	0	0	0	0	0	0	0	1	0	0	0	0
21	2	2	2	2	4	4	1	1	8	1	0	1	0	0	0	0	1	1
23	0	0	2	0	0	2	0	0	2	1	0	1	0	0	0	0	0	0
21	1	2	2	3	3	5	1	1	8	1	0	1	0	0	0	0	1	0
22	2	2	1	2	4	3	1	1	7	1	0	1	0	0	0	0	1	1
15	0	0	0	0	0	0	0	0	0	0	0	2	0	0	0	0
22	0	0	0	2	0	2	0	0	2	1	0	1	1	0	0	0	0	0
19	2	2	2	2	4	4	1	1	8	0	0	2	0	0	0	0	1	1
17	0	0	0	0	0	0	0	0	0	0	1	1	0	0	0	1
21	0	1	2	0	1	2	0	0	3	1	1	1	1	0	0	1	1	0
21	2	0	2	2	2	4	0	1	6	1	0	1	1	0	0	0	0	0
21	0	0	0	0	0	0	0	0	0	1	0	0	0	0	0	0
23	2	3	3	3	5	6	1	1	11	1	0	0	0	0	0	2	1	1
21	0	0	1	0	0	1	0	0	1	1	0	1	0	0	0	0	0	0
17	0	0	0	1	0	1	0	0	1	0	0	1	0	0	0	0	0	0
17	1	0	1	1	1	2	0	0	3	0	0	1	0	0	0	0	1	0
22	0	0	0	1	0	1	0	0	1	1	1	1	1	0	0	1	0	0
21	0	0	0	2	0	2	0	0	2	1	0	1	0	0	0	0	0	0
21	0	0	0	1	0	1	0	0	1	1	0	1	0	0	0	0	0	0
17	0	0	0	0	0	0	0	0	0	0	0	2	0	0	0	0
20	1	1	1	1	2	2	0	0	4	1	0	2	0	0	0	0	1	0
21	2	2	0	1	4	1	1	0	5	1	0	1	0	0	0	0	1	0
22	2	0	0	0	2	0	0	0	2	1	0	2	0	0	0	0	0	0
22	0	0	2	0	0	2	0	0	2	1	0	1	0	0	0	0	0	0
18	0	0	1	2	0	3	0	1	3	0	0	1	0	0	0	0	1	1
20	2	1	0	1	3	1	1	0	4	1	1	1	1	0	0	1	1	0
15	1	0	1	3	1	4	0	1	5	0	1	1	1	1	0	1	1	1
22	1	0	0	1	1	1	0	0	2	1	1	0	1	1	0	1	1	0
20	2	2	1	1	4	2	1	0	6	1	1	2	1	0	0	1	1	0
22	0	0	0	1	0	1	0	0	1	1	1	2	1	0	0	1	0	0
15	0	0	0	0	0	0	0	0	0	0	1	0	1	0	0	1
15	3	1	1	2	4	3	1	1	7	0	0	1	0	0	0	0	1	1
22	0	0	0	0	0	0	0	0	0	1	1	2	1	0	0	1
18	2	2	2	3	4	5	1	1	9	0	0	2	1	0	0	0	0	0
22	2	2	1	0	4	1	1	0	5	1	0	2	1	0	0	0	1	1
22	2	2	0	2	4	2	1	0	6	1	0	1	0	0	0	0	1	0
21	2	2	1	0	4	1	1	0	5	1	0	2	0	0	0	0	0	0
17	0	1	0	0	1	0	0	0	1	0	1	1	1	0	0	1	1	1
18	0	0	0	0	0	0	0	0	0	0	0	2	1	0	0	0
17	0	0	0	0	0	0	0	0	0	0	1	1	1	0	0	1
15	2	0	0	2	2	2	0	0	4	0	1	1	1	0	0	1	1	0
19	1	3	0	3	4	3	1	1	7	0	0	0	1	0	0	0	1	0
21	2	2	3	3	4	6	1	1	10	1	1	1	1	0	0	1	1	0
23	1	2	3	2	3	5	1	1	8	1	0	1	0	0	0	0	0	0
22	2	1	1	2	3	3	1	1	6	1	1	2	1	0	0	1	1	0
16	2	2	2	2	4	4	1	1	8	0	1	2	1	0	0	1	1	1
17	0	2	2	1	2	3	0	1	5	0	1	2	1	0	0	1	1	1
23	0	0	0	1	0	1	0	0	1	1	1	1	1	0	0	1	0	0
15	1	0	0	1	1	1	0	0	2	0	0	1	1	0	0	0	0	0
16	2	1	0	0	3	0	1	0	3	0	1	1	1	1	0	1	0	0
19	0	0	0	1	0	1	0	0	1	0	0	2	0	0	0	0	0	0
21	0	0	0	1	0	1	0	0	1	1	0	2	0	0	0	0	0	0
16	0	0	0	0	0	0	0	0	0	0	0	0	0	0	0	0
18	0	0	0	0	0	0	0	0	0	0	0	0	1	0	1	2
16	0	0	0	0	0	0	0	0	0	0	1	1	1	0	0	1
16	0	0	0	0	0	0	0	0	0	0	0	1	1	0	0	2
22	0	0	0	0	0	0	0	0	0	1	1	1	1	0	0	1
21	1	1	1	2	2	3	0	1	5	1	0	2	0	0	0	0	0	0
20	2	1	0	2	3	2	1	0	5	1	0	1	1	1	0	0	0	0
18	0	1	0	2	1	2	0	0	3	0	1	1	1	0	0	1	1	0
16	2	2	2	1	4	3	1	1	7	0	0	1	0	1	0	0	1	1
20	1	1	0	2	2	2	0	0	4	1	1	1	1	0	0	1	1	0
22	0	1	0	0	1	0	0	0	1	1	1	2	0	0	0	1	1	0
19	3	3	0	0	6	0	1	0	6	0	1	1	0	0	0	1	0	0
22	0	2	3	0	2	3	0	1	5	1	1	1	0	0	0	1	0	0
22	1	2	1	1	3	2	1	0	5	1	0	1	0	0	0	0	1	0
17	2	2	2	2	4	4	1	1	8	0	0	1	0	0	0	0	1	1
22	1	1	0	1	2	1	0	0	3	1	0	1	1	0	0	0	1	0
15	3	2	3	3	5	6	1	1	11	0	1	2	1	1	0	1	1	1
15	0	0	2	2	0	4	0	1	4	0	0	1	1	0	0	0	0	1
20	2	0	1	0	2	1	0	0	3	1	0	1	0	0	0	2	1	0
21	1	1	1	2	2	3	0	1	5	1	0	1	1	0	0	0	1	1
16	1	2	2	2	3	4	1	1	7	0	0	0	0	0	1	0	1	1
15	2	1	0	2	3	2	1	0	5	0	0	1	0	0	0	0	0	0
21	0	3	2	1	3	3	1	1	6	1	1	1	1	0	0	1	1	0
23	0	0	1	0	0	1	0	0	1	1	0	0	0	0	0	0	0	1
23	2	2	2	1	4	3	1	1	7	1	0	1	1	1	0	0	1	1
20	3	1	0	1	4	1	1	0	5	1	1	1	1	0	0	1	1	0
21	2	1	3	2	3	5	1	1	8	1	1	1	1	0	0	1	1	1
15	0	2	2	1	2	3	0	1	5	0	0	2	0	0	0	0	0	1
19	1	1	0	1	2	1	0	0	3	0	0	0	1	0	1	0	1	1
23	1	0	2	2	1	4	0	1	5	1	0	0	0	0	0	0	1	0
19	0	0	0	0	0	0	0	0	0	0	1	2	1	0	0	0
22	0	2	0	1	2	1	0	0	3	1	0	2	0	0	0	0	1	1
22	1	1	1	1	2	2	0	0	4	1	0	2	1	0	1	0	0	1
22	1	0	1	1	1	2	0	0	3	1	0	0	1	0	0	0	0	0
19	2	1	2	1	3	3	1	1	6	0	0	0	1	0	0	0	1	1
17	1	0	0	1	1	1	0	0	2	0	1	1	1	0	0	1	1	0
18	2	2	1	1	4	2	1	0	6	0	0	1	0	0	0	0	1	1
23	2	1	1	0	3	1	1	0	4	1	1	1	1	0	0	1	0	0
23	2	3	2	2	5	4	1	1	9	1	1	1	1	0	0	1	1	1
22	0	0	0	1	0	1	0	0	1	1	0	1	1	0	0	2	0	0
20	0	0	2	1	0	3	0	1	3	1	2	2	1	1	0	2	1	0
21	0	0	1	0	0	1	0	0	1	1	0	0	1	0	0	0	1	0
21	2	0	0	0	2	0	0	0	2	1	0	1	1	1	1	0	1	1
21	0	1	0	1	1	1	0	0	2	1	0	1	1	0	0	0	0	0
23	2	0	0	0	2	0	0	0	2	1	0	2	1	0	0	0	1	0
17	3	2	1	1	5	2	1	0	7	0	0	2	1	0	0	2	1	0
22	1	1	1	1	2	2	0	0	4	1	1	2	1	0	0	1	1	0
18	2	0	1	2	2	3	0	1	5	0	0	1	1	0	0	0	0	1
18	3	2	0	0	5	0	1	0	5	0	0	0	0	0	0	0	0	1
23	0	2	0	2	2	2	0	0	4	1	2	2	1	0	0	0	1	0
22	3	3	3	3	6	6	1	1	12	1	1	0	1	0	0	1	1	1
16	0	0	0	0	0	0	0	0	0	0	1	0	1	1	1	1
20	2	1	1	0	3	1	1	0	4	1	0	1	0	0	0	0	0	1
23	0	1	0	0	1	0	0	0	1	1	1	1	1	0	0	1	1	0
21	1	1	3	1	2	4	0	1	6	1	1	1	1	1	0	1	1	1
22	1	1	2	1	2	3	0	1	5	1	1	1	1	0	1	1	0	0
23	2	1	2	1	3	3	1	1	6	1	1	1	0	0	0	1	1	1
15	1	2	1	1	3	2	1	0	5	0	0	1	0	0	0	0	1	1
17	3	3	0	3	6	3	1	1	9	0	0	1	0	1	0	0	1	0
23	0	0	0	3	0	3	0	1	3	1	0	1	0	0	0	0	0	0
21	2	1	1	2	3	3	1	1	6	1	0	2	0	0	0	0	1	0
17	0	0	0	2	0	2	0	0	2	0	0	1	0	0	0	0	0	0
20	1	1	1	2	2	3	0	1	5	1	0	0	0	0	0	0	1	0
22	1	1	1	1	2	2	0	0	4	1	0	1	0	0	0	0	1	1
23	3	2	1	2	5	3	1	1	8	1	0	1	0	0	0	0	1	0
23	0	0	1	0	0	1	0	0	1	1	1	2	1	0	0	1	0	0
21	2	1	3	1	3	4	1	1	7	1	0	2	0	0	0	0	1	1
22	1	0	0	0	1	0	0	0	1	1	0	1	0	0	0	0	1	0
23	2	0	0	0	2	0	0	0	2	1	0	2	0	0	0	0	1	0
21	2	3	0	2	5	2	1	0	7	1	0	1	0	0	0	0	0	0
17	1	0	0	1	1	1	0	0	2	0	0	2	0	0	0	0	0	0
23	2	1	2	0	3	2	1	0	5	1	0	2	0	0	0	0	1	0
21	2	2	2	1	4	3	1	1	7	1	0	1	0	1	0	0	1	1
23	1	1	1	0	2	1	0	0	3	1	0	1	0	0	1	0	0	0
21	1	2	0	1	3	1	1	0	4	1	0	2	0	0	0	0	0	0
20	1	1	1	2	2	3	0	1	5	1	0	1	0	0	0	0	1	0
23	2	2	2	0	4	2	1	0	6	1	0	0	0	0	0	0	1	1
23	0	0	0	0	0	0	0	0	0	1	0	1	0	0	0	0
15	1	2	1	2	3	3	1	1	6	0	0	1	0	0	0	0	1	1
17	0	0	0	0	0	0	0	0	0	0	0	1	0	0	0	0
23	1	1	1	1	2	2	0	0	4	1	0	1	0	0	0	0	1	1
20	2	2	2	2	4	4	1	1	8	1	0	1	0	0	0	0	0	1
21	0	1	0	1	1	1	0	0	2	1	0	1	0	0	0	0	1	1
21	1	1	1	1	2	2	0	0	4	1	0	1	0	0	0	0	0	0
19	3	0	3	3	3	6	1	1	9	0	0	1	0	1	0	0	1	1
22	1	1	0	1	2	1	0	0	3	1	1	1	0	0	0	1	1	0
21	0	0	1	1	0	2	0	0	2	1	0	1	1	0	0	0	0	0
17	1	1	1	0	2	1	0	0	3	0	0	2	1	0	1	0	1	0
23	1	1	2	1	2	3	0	1	5	1	0	1	1	0	1	0	1	1
20	1	1	1	0	2	1	0	0	3	1	0	1	1	0	0	0	0	0
21	0	0	0	1	0	1	0	0	1	1	1	0	1	0	0	1	0	0
23	0	0	0	0	0	0	0	0	0	1	1	2	1	0	0	1
17	2	0	2	2	2	4	0	1	6	0	1	2	1	0	0	1	1	0
21	0	0	0	0	0	0	0	0	0	1	1	2	1	0	0	1
23	2	0	1	1	2	2	0	0	4	1	0	1	0	0	1	0	1	1
19	0	0	1	1	0	2	0	0	2	0	0	1	0	0	0	0	0	0
18	1	1	1	1	2	2	0	0	4	0	0	1	0	1	0	0	1	1
19	1	0	0	1	1	1	0	0	2	0	0	1	0	0	0	0	0	0
23	2	1	2	0	3	2	1	0	5	1	0	1	0	0	0	0	1	0
22	1	2	2	2	3	4	1	1	7	1	0	1	0	0	0	0	1	0
21	0	0	3	0	0	3	0	1	3	1	0	1	0	0	0	0	1	1
20	2	1	2	1	3	3	1	1	6	1	0	1	0	0	1	0	1	0
20	0	0	0	0	0	0	0	0	0	1	0	1	0	0	0	0
21	2	2	1	2	4	3	1	1	7	1	0	1	0	0	0	0	1	0
22	2	1	2	1	3	3	1	1	6	1	0	1	0	0	0	0	1	1
23	2	2	2	2	4	4	1	1	8	1	0	1	0	0	1	0	0	0
20	3	3	2	2	6	4	1	1	10	1	0	2	0	0	0	0	1	1
22	0	1	0	0	1	0	0	0	1	1	0	1	0	0	0	0	1	1
18	0	0	0	0	0	0	0	0	0	0	1	0	1	1	0	1
22	0	0	0	0	0	0	0	0	0	1	1	0	0	0	0	1
19	1	2	0	3	3	3	1	1	6	0	1	1	1	0	0	1	0	0
16	0	0	0	0	0	0	0	0	0	0	1	0	1	0	0	1
18	1	1	1	1	2	2	0	0	4	0	0	1	0	0	0	1	0	0
23	0	0	0	0	0	0	0	0	0	1	0	1	0	0	0	1
23	3	3	0	3	6	3	1	1	9	1	0	1	1	0	0	1	1	1
19	1	3	1	2	4	3	1	1	7	0	1	0	1	1	0	1	1	0
17	1	1	2	1	2	3	0	1	5	0	1	1	1	0	0	1	1	0
16	1	1	2	1	2	3	0	1	5	0	1	1	1	0	0	1	1	0
22	0	2	0	0	2	0	0	0	2	1	1	0	0	0	1	1	0	0
23	0	2	0	1	2	1	0	0	3	1	0	1	0	0	0	0	0	0
20	0	1	0	1	1	1	0	0	2	1	0	1	0	0	0	0	1	0
16	1	1	2	1	2	3	0	1	5	0	1	0	1	0	0	1	1	0
21	0	0	0	0	0	0	0	0	0	1	1	0	1	0	1	1
17	0	0	2	0	0	2	0	0	2	0	1	0	1	0	0	1	0	1
16	0	2	2	2	2	4	0	1	6	0	0	0	1	1	0	2	1	1
22	0	1	0	1	1	1	0	0	2	1	1	1	1	0	0	1	0	0
18	3	3	3	3	6	6	1	1	12	0	0	2	1	0	0	1	1	1
19	0	0	0	1	0	1	0	0	1	0	1	1	1	0	0	1	0	0
22	0	0	0	1	0	1	0	0	1	1	1	1	1	0	0	1	0	0
21	0	1	1	3	1	4	0	1	5	1	0	0	1	0	0	2	0	0
21	0	1	0	0	1	0	0	0	1	1	1	1	1	0	0	1	0	0
15	1	1	0	0	2	0	0	0	2	0	1	1	0	0	0	1	0	0
15	1	1	2	1	2	3	0	1	5	0	0	1	1	0	0	0	1	0
23	0	0	0	0	0	0	0	0	0	1	1	0	1	0	0	1
18	3	3	0	2	6	2	1	0	8	0	0	0	0	0	0	1	1	1
21	0	0	0	0	0	0	0	0	0	1	1	1	1	0	0	1
20	2	1	1	1	3	2	1	0	5	1	2	2	1	0	0	2	1	0
16	0	3	3	3	3	6	1	1	9	0	1	0	1	0	0	1	1	1
20	0	1	0	3	1	3	0	1	4	1	1	1	1	0	0	1	1	1
23	1	1	0	0	2	0	0	0	2	1	1	0	1	0	0	1	0	0
15	0	0	1	1	0	2	0	0	2	0	1	0	1	1	0	1	1	0
15	0	2	1	3	2	4	0	1	6	0	0	0	1	0	1	0	1	1
15	0	0	1	2	0	3	0	1	3	0	1	0	1	0	0	1	1	0
16	2	2	0	1	4	1	1	0	5	0	1	0	1	0	0	1	1	0
23	2	3	2	3	5	5	1	1	10	1	1	1	1	0	0	1	1	0
19	0	0	0	1	0	1	0	0	1	0	1	1	1	0	0	1	0	0
16	1	1	0	1	2	1	0	0	3	0	1	1	1	0	0	1	1	1
19	1	1	2	2	2	4	0	1	6	0	1	0	0	0	0	1	1	1
19	2	1	2	0	3	2	1	0	5	0	1	0	0	0	0	1	0	0
17	0	2	1	2	2	3	0	1	5	0	1	1	1	0	0	1	0	0
17	1	1	3	3	2	6	0	1	8	0	0	1	0	1	0	0	1	1
18	0	0	0	1	0	1	0	0	1	0	1	0	1	0	1	1	0	0
23	0	1	0	1	1	1	0	0	2	1	1	0	1	1	0	1	1	0
19	2	1	2	0	3	2	1	0	5	0	1	1	1	0	0	1	0	1
20	0	1	0	2	1	2	0	0	3	1	1	0	1	0	0	1	0	0
17	0	1	0	0	1	0	0	0	1	0	1	1	1	0	0	1	1	0
17	0	0	0	0	0	0	0	0	0	0	1	0	1	0	1	1
15	1	0	0	0	1	0	0	0	1	0	1	1	0	0	0	1	0	0
20	0	0	0	0	0	0	0	0	0	1	1	1	1	0	0	1
18	0	1	1	1	1	2	0	0	3	0	0	2	0	0	0	0	1	0
17	0	1	1	1	1	2	0	0	3	0	1	1	1	1	0	1	1	1
21	3	3	3	3	6	6	1	1	12	1	0	0	0	0	0	0	1	1
18	0	0	0	0	0	0	0	0	0	0	1	1	1	0	0	1
18	0	0	1	0	0	1	0	0	1	0	1	0	0	0	0	1	0	0
20	0	0	0	0	0	0	0	0	0	1	0	0	0	0	0	0
21	2	0	0	0	2	0	0	0	2	1	1	1	1	0	0	1	0	0
22	2	2	2	2	4	4	1	1	8	1	1	2	1	0	0	1	1	0
23	0	0	1	0	0	1	0	0	1	1	1	1	1	0	0	1	1	0
23	2	3	3	3	5	6	1	1	11	1	1	1	1	1	0	1	1	1
16	1	2	1	1	3	2	1	0	5	0	0	1	0	0	0	0	0	0
22	2	3	3	3	5	6	1	1	11	1	1	2	1	1	0	1	1	1
22	1	1	2	2	2	4	0	1	6	1	2	1	1	1	0	2	1	1
17	0	0	2	0	0	2	0	0	2	0	1	1	1	0	0	1	1	1
17	0	0	0	0	0	0	0	0	0	0	0	2	0	0	0	0
22	0	2	0	2	2	2	0	0	4	1	1	2	1	0	0	1	1	0
18	1	1	2	2	2	4	0	1	6	0	1	2	1	0	0	1	0	0
17	0	0	0	0	0	0	0	0	0	0	1	1	1	0	0	1
21	3	0	3	3	3	6	1	1	9	1	0	1	1	0	0	0	1	1
17	0	0	1	1	0	2	0	0	2	0	0	1	0	1	0	0	1	1
22	0	1	0	0	1	0	0	0	1	1	1	1	1	0	0	1	0	0
23	0	0	0	3	0	3	0	1	3	1	1	1	1	0	0	1	0	0
20	0	2	3	1	2	4	0	1	6	1	1	1	1	0	0	1	1	1
17	0	1	3	2	1	5	0	1	6	0	1	1	1	0	0	1	0	0
21	0	0	0	0	0	0	0	0	0	1	1	1	1	0	0	1
19	1	0	1	1	1	2	0	0	3	0	1	0	1	1	0	1	1	1
16	2	2	1	2	4	3	1	1	7	0	1	0	1	1	1	1	1	0
16	1	1	2	1	2	3	0	1	5	0	0	1	1	0	0	1	0	1
22	1	0	0	1	1	1	0	0	2	1	2	1	1	0	0	1	0	0
22	0	0	0	1	0	1	0	0	1	1	0	1	0	0	0	0	0	0
20	0	0	0	3	0	3	0	1	3	1	0	0	1	0	0	0	0	0
23	0	0	0	0	0	0	0	0	0	1	0	1	1	0	0	1
23	0	0	0	0	0	0	0	0	0	1	0	0	1	0	0	1
22	0	0	0	0	0	0	0	0	0	1	1	1	1	0	0	1
15	0	0	0	0	0	0	0	0	0	0	1	1	0	0	0	1
16	0	0	1	3	0	4	0	1	4	0	1	1	1	0	0	1	1	0
20	0	0	0	0	0	0	0	0	0	1	1	0	1	0	0	1
17	0	0	1	0	0	1	0	0	1	0	1	0	0	0	0	1	0	0
20	1	2	0	1	3	1	1	0	4	1	1	1	1	0	0	1	1	0
21	0	1	1	2	1	3	0	1	4	1	0	1	0	0	0	0	1	0
23	1	1	1	1	2	2	0	0	4	1	0	1	0	0	0	0	1	1
23	1	1	1	1	2	2	0	0	4	1	0	1	0	0	0	0	1	1
23	2	1	1	1	3	2	1	0	5	1	2	1	1	1	0	2	1	0
20	2	2	1	3	4	4	1	1	8	1	1	1	1	0	0	1	1	1
19	1	1	2	1	2	3	0	1	5	0	0	1	1	0	0	2	0	0
22	0	0	0	1	0	1	0	0	1	1	0	1	0	0	0	0	0	0
23	3	0	0	0	3	0	1	0	3	1	1	1	1	0	0	1	0	0
19	1	2	1	3	3	4	1	1	7	0	1	1	1	0	0	1	1	0
19	0	0	2	0	0	2	0	0	2	0	0	1	0	0	0	0	0	0
17	1	3	0	2	4	2	1	0	6	0	0	1	1	1	1	0	1	0
19	1	2	2	1	3	3	1	1	6	0	1	1	0	0	0	1	1	1
17	1	1	0	2	2	2	0	0	4	0	1	0	1	1	0	1	1	1
17	0	0	0	0	0	0	0	0	0	0	0	1	1	0	0	0
17	0	0	0	0	0	0	0	0	0	0	1	1	1	0	0	1
16	0	0	2	1	0	3	0	1	3	0	1	1	1	0	0	1	1	0
16	1	0	2	2	1	4	0	1	5	0	1	1	1	0	0	1	1	0
18	0	0	1	1	0	2	0	0	2	0	0	1	0	0	0	0	1	1
21	2	3	0	2	5	2	1	0	7	1	0	1	0	0	0	0	1	0
15	0	0	0	0	0	0	0	0	0	0	0	1	0	0	0	0
19	1	1	0	1	2	1	0	0	3	0	1	0	1	0	0	1	1	0
15	0	0	2	2	0	4	0	1	4	0	0	1	1	0	0	0	1	0
19	0	3	1	3	3	4	1	1	7	0	1	0	1	1	0	1	1	1
18	0	0	0	0	0	0	0	0	0	0	1	0	1	0	1	1
18	1	0	1	0	1	1	0	0	2	0	0	0	0	0	0	0	0	0
15	2	2	2	0	4	2	1	0	6	0	0	1	0	0	0	0	1	0
18	3	3	2	2	6	4	1	1	10	0	0	1	0	1	1	0	1	1
18	1	1	1	2	2	3	0	1	5	0	1	1	0	0	1	1	1	0
17	1	1	0	1	2	1	0	0	3	0	0	1	1	0	0	2	0	0
17	2	3	2	2	5	4	1	1	9	0	1	1	1	0	0	1	1	0
18	0	0	0	0	0	0	0	0	0	0	0	1	0	1	0	0
15	0	0	0	0	0	0	0	0	0	0	0	0	1	0	0	0
15	0	0	0	0	0	0	0	0	0	0	0	0	1	0	0	1
19	0	0	0	1	0	1	0	0	1	0	2	0	1	0	0	2	0	0
23	0	1	1	1	1	2	0	0	3	1	1	2	1	0	0	1	1	0
15	1	0	0	2	1	2	0	0	3	0	0	1	0	0	0	0	1	0
21	0	0	1	1	0	2	0	0	2	1	0	1	1	0	0	2	1	0
15	0	0	0	0	0	0	0	0	0	0	0	1	0	0	0	0
19	3	3	3	3	6	6	1	1	12	0	2	0	1	0	0	0	1	1
18	0	0	0	1	0	1	0	0	1	0	0	0	1	0	0	0	0	0
18	1	1	2	1	2	3	0	1	5	0	0	2	1	0	0	0	1	1
19	0	0	0	0	0	0	0	0	0	0	0	1	0	0	0	0
17	2	0	1	2	2	3	0	1	5	0	0	1	1	1	0	2	1	1
15	3	0	1	2	3	3	1	1	6	0	0	1	1	0	0	2	1	0
15	0	0	0	0	0	0	0	0	0	0	0	0	0	0	0	0
15	0	0	0	0	0	0	0	0	0	0	0	1	1	0	0	0
22	0	0	0	0	0	0	0	0	0	1	0	0	0	0	0	0
21	0	2	2	2	2	4	0	1	6	1	0	1	0	1	1	0	0	0
16	2	3	3	3	5	6	1	1	11	0	1	1	1	0	0	1	0	1
22	1	1	1	1	2	2	0	0	4	1	0	1	0	0	0	0	1	0
23	0	0	0	0	0	0	0	0	0	1	1	2	1	0	0	1
21	0	0	0	0	0	0	0	0	0	1	0	2	0	0	0	0
19	1	2	2	3	3	5	1	1	8	0	0	1	1	0	0	0	1	0
23	3	3	2	3	6	5	1	1	11	1	0	1	1	0	0	0	1	0
22	0	0	0	2	0	2	0	0	2	1	0	2	0	0	0	0	0	0
22	2	1	0	2	3	2	1	0	5	1	1	1	1	0	0	1	1	0
15	1	0	0	2	1	2	0	0	3	0	1	1	1	0	0	1	0	0
16	0	2	2	3	2	5	0	1	7	0	0	0	0	1	0	0	1	0
22	0	0	0	0	0	0	0	0	0	1	0	2	0	0	1	0
18	0	0	0	1	0	1	0	0	1	0	1	2	1	0	0	1	0	0
23	2	3	0	3	5	3	1	1	8	1	0	0	1	1	0	2	0	0
23	0	0	2	0	0	2	0	0	2	1	1	1	0	0	0	1	0	0
16	0	2	0	0	2	0	0	0	2	0	0	2	0	1	0	0	0	1
18	0	0	0	0	0	0	0	0	0	0	0	1	0	0	0	0
21	1	0	1	2	1	3	0	1	4	1	1	1	1	0	0	1	1	0
22	0	2	2	2	2	4	0	1	6	1	1	1	1	0	0	1	1	1
23	3	1	2	3	4	5	1	1	9	1	1	0	1	1	0	1	0	1
22	0	0	1	0	0	1	0	0	1	1	0	1	0	0	0	0	1	0
22	1	1	1	0	2	1	0	0	3	1	1	1	1	0	0	1	0	0
17	0	0	2	2	0	4	0	1	4	0	1	1	1	0	0	1	1	0
15	2	3	0	1	5	1	1	0	6	0	1	0	1	0	0	1	1	0
22	2	2	2	3	4	5	1	1	9	1	2	0	1	1	0	2	1	1
18	0	0	1	1	0	2	0	0	2	0	2	1	1	0	0	0	0	0
23	0	1	3	0	1	3	0	1	4	1	1	2	1	0	0	1	1	0
19	0	0	0	0	0	0	0	0	0	0	0	1	1	0	0	2
19	1	1	1	1	2	2	0	0	4	0	0	1	0	0	0	0	1	0
20	2	1	1	2	3	3	1	1	6	1	0	1	0	0	0	0	1	1
18	0	0	0	0	0	0	0	0	0	0	0	2	0	0	0	0
21	0	1	1	1	1	2	0	0	3	1	0	2	0	0	0	0	1	0
18	0	2	2	0	2	2	0	0	4	0	1	2	1	0	1	1	0	0
21	1	1	1	2	2	3	0	1	5	1	0	2	1	0	0	0	1	0
22	0	0	0	0	0	0	0	0	0	1	0	1	0	0	0	0
19	0	0	1	1	0	2	0	0	2	0	0	1	0	0	1	0	1	0
21	1	1	1	1	2	2	0	0	4	1	0	2	0	0	1	0	1	0
19	0	0	0	2	0	2	0	0	2	0	0	2	0	0	0	0	0	0
19	0	0	0	2	0	2	0	0	2	0	1	1	1	0	0	1	0	0
21	2	0	1	1	2	2	0	0	4	1	1	1	1	0	1	1	1	0
17	3	0	3	3	3	6	1	1	9	0	0	1	1	0	1	0	1	0
15	3	3	3	3	6	6	1	1	12	0	2	1	1	1	0	2	1	1
20	0	0	0	1	0	1	0	0	1	1	0	1	0	0	0	0	0	0
23	1	2	3	1	3	4	1	1	7	1	0	2	0	0	1	0	1	0
22	3	3	1	2	6	3	1	1	9	1	0	2	0	1	1	0	1	1
22	2	1	2	2	3	4	1	1	7	1	0	2	0	0	0	0	1	1
17	0	1	0	1	1	1	0	0	2	0	1	0	1	0	0	1	1	0
17	0	0	0	1	0	1	0	0	1	0	0	1	1	0	0	0	0	0
23	0	0	0	1	0	1	0	0	1	1	0	1	0	1	0	0	0	0
17	0	0	0	0	0	0	0	0	0	0	0	1	0	0	0	0
22	0	0	0	1	0	1	0	0	1	1	0	0	0	0	0	0	0	0
22	0	1	0	0	1	0	0	0	1	1	0	1	0	0	0	0	1	0
15	0	0	0	0	0	0	0	0	0	0	1	0	1	0	0	1
23	0	0	0	0	0	0	0	0	0	1	1	0	1	0	0	1
18	0	0	0	0	0	0	0	0	0	0	0	1	0	0	0	0
18	2	0	3	1	2	4	0	1	6	0	1	0	1	0	0	1	0	1
15	2	2	2	2	4	4	1	1	8	0	1	2	1	0	0	1	1	0
17	1	2	1	2	3	3	1	1	6	0	1	1	1	0	0	1	1	0
15	1	1	2	2	2	4	0	1	6	0	1	2	1	0	1	1	0	0
15	0	0	0	0	0	0	0	0	0	0	1	2	1	0	1	1
23	0	0	0	0	0	0	0	0	0	1	0	1	0	1	0	0
21	2	2	1	2	4	3	1	1	7	1	0	2	1	1	0	0	1	0
21	1	3	0	0	4	0	1	0	4	1	0	0	0	0	1	0	0	1
20	1	3	3	3	4	6	1	1	10	1	1	2	1	0	1	1	1	1
18	1	2	2	1	3	3	1	1	6	0	0	2	0	0	0	0	0	0
15	1	1	2	2	2	4	0	1	6	0	1	2	1	0	0	1	1	0
16	1	1	1	0	2	1	0	0	3	0	0	1	0	1	0	0	0	0
20	1	0	1	2	1	3	0	1	4	1	0	1	1	0	1	0	1	0
20	2	1	2	1	3	3	1	1	6	1	1	0	0	0	0	1	1	1
20	0	0	1	0	0	1	0	0	1	1	0	1	1	0	1	2	0	0
23	0	0	1	0	0	1	0	0	1	1	1	1	0	0	0	1	1	0
23	2	1	0	0	3	0	1	0	3	1	0	1	0	0	0	0	0	0
21	1	1	0	0	2	0	0	0	2	1	0	2	0	0	0	0	0	0
20	0	0	0	0	0	0	0	0	0	1	1	1	1	0	0	1
18	0	1	0	1	1	1	0	0	2	0	2	1	1	1	1	2	1	0
16	1	2	1	0	3	1	1	0	4	0	0	1	1	0	0	0	1	1
20	1	1	2	2	2	4	0	1	6	1	0	2	1	1	0	0	1	1
23	3	2	3	3	5	6	1	1	11	1	1	1	1	0	0	1	1	1
22	2	1	1	2	3	3	1	1	6	1	0	2	0	0	0	0	1	0
22	0	3	0	0	3	0	1	0	3	1	0	1	1	0	0	0	0	0
22	1	2	2	2	3	4	1	1	7	1	1	1	1	1	1	1	1	0
22	2	3	2	1	5	3	1	1	8	1	0	2	0	0	0	0	1	0
22	1	0	0	1	1	1	0	0	2	1	0	0	0	1	0	0	0	0
22	1	0	1	2	1	3	0	1	4	1	1	1	1	1	0	1	1	1
20	0	0	1	1	0	2	0	0	2	1	0	1	0	0	0	0	0	0
21	1	1	1	1	2	2	0	0	4	1	0	2	0	1	0	0	1	0
23	1	2	1	1	3	2	1	0	5	1	1	1	1	0	0	1	0	0
18	1	0	0	1	1	1	0	0	2	0	0	1	0	1	0	0	0	0
15	1	1	0	0	2	0	0	0	2	0	1	0	1	0	0	1	1	0
20	2	3	1	1	5	2	1	0	7	1	0	1	0	1	0	1	1	1
23	1	2	0	2	3	2	1	0	5	1	0	1	0	1	0	0	1	1
22	2	2	2	2	4	4	1	1	8	1	1	2	1	0	1	1	1	1
20	2	1	1	2	3	3	1	1	6	1	1	1	1	0	0	1	1	0
23	1	1	2	1	2	3	0	1	5	1	1	0	1	0	0	1	1	0
18	0	0	0	0	0	0	0	0	0	0	0	1	1	0	1	2
17	0	0	0	0	0	0	0	0	0	0	0	0	0	0	0	0
23	3	2	2	2	5	4	1	1	9	1	1	1	1	0	0	1	1	0
21	0	1	0	0	1	0	0	0	1	1	0	1	1	0	0	0	0	0
21	0	0	0	0	0	0	0	0	0	1	0	0	0	0	0	0
15	2	2	2	1	4	3	1	1	7	0	1	0	1	0	0	1	1	0
17	3	3	3	3	6	6	1	1	12	0	1	1	1	0	0	1	1	1
22	0	0	1	2	0	3	0	1	3	1	0	2	1	0	0	2	1	0
23	2	0	0	1	2	1	0	0	3	1	1	1	1	0	0	1	1	0
21	1	0	3	0	1	3	0	1	4	1	0	2	1	0	0	0	1	1
22	1	1	1	1	2	2	0	0	4	1	0	1	0	0	0	0	1	1
22	1	3	3	2	4	5	1	1	9	1	0	2	0	0	0	0	1	1
18	0	1	0	0	1	0	0	0	1	0	0	2	0	0	0	0	0	1
19	0	0	0	1	0	1	0	0	1	0	1	0	1	0	0	1	0	0
15	3	3	3	3	6	6	1	1	12	0	0	2	0	0	0	0	1	1
15	2	2	1	2	4	3	1	1	7	0	1	1	1	0	0	1	1	1
15	1	0	3	1	1	4	0	1	5	0	0	1	0	0	0	0	1	1
18	3	1	2	1	4	3	1	1	7	0	1	1	1	0	0	1	1	1
19	0	0	0	0	0	0	0	0	0	0	0	1	1	0	0	0
15	3	1	2	2	4	4	1	1	8	0	1	1	1	0	0	1	1	1
15	0	0	1	0	0	1	0	0	1	0	1	0	1	1	0	1	0	1
16	1	2	0	2	3	2	1	0	5	0	1	1	1	0	0	1	0	0
16	1	2	2	1	3	3	1	1	6	0	1	1	0	0	0	1	1	1
21	1	0	1	1	1	2	0	0	3	1	0	1	1	0	0	1	0	1
15	2	2	3	1	4	4	1	1	8	0	1	0	1	0	0	1	1	1
19	2	1	3	1	3	4	1	1	7	0	0	2	0	0	0	0	1	1
17	1	3	0	3	4	3	1	1	7	0	0	1	1	0	0	0	0	1
17	1	1	0	1	2	1	0	0	3	0	0	1	0	0	0	0	1	0
15	0	0	0	1	0	1	0	0	1	0	1	2	0	0	1	1	0	0
15	2	1	3	2	3	5	1	1	8	0	0	2	0	0	0	0	1	1
21	2	2	0	0	4	0	1	0	4	1	1	1	1	1	1	1	1	0
21	1	1	0	1	2	1	0	0	3	1	0	1	1	0	0	0	0	0
15	0	0	1	1	0	2	0	0	2	0	0	1	1	1	1	0	1	0
15	0	0	1	1	0	2	0	0	2	0	1	0	1	1	0	1	1	0
20	3	1	1	3	4	4	1	1	8	1	0	0	0	0	0	0	1	1
15	2	2	2	2	4	4	1	1	8	0	0	2	0	0	0	0	0	1
15	2	1	0	1	3	1	1	0	4	0	0	1	0	0	0	0	1	0
21	1	0	2	0	1	2	0	0	3	1	0	1	1	1	1	0	1	0
15	1	0	0	2	1	2	0	0	3	0	1	0	0	0	0	1	0	0
15	0	2	0	0	2	0	0	0	2	0	1	1	1	0	0	1	1	1
15	2	3	2	2	5	4	1	1	9	0	0	1	1	0	0	0	1	1
15	2	1	1	2	3	3	1	1	6	0	0	1	1	0	0	0	1	1
16	3	2	0	3	5	3	1	1	8	0	1	1	1	0	0	1	0	1
15	3	0	0	3	3	3	1	1	6	0	0	2	1	0	1	2	1	0
15	2	3	3	0	5	3	1	1	8	0	1	1	1	0	0	1	1	1
20	0	0	1	1	0	2	0	0	2	1	0	1	0	0	0	0	1	0
20	0	0	1	1	0	2	0	0	2	1	0	1	1	0	0	0	1	1
21	0	1	0	1	1	1	0	0	2	1	0	1	0	0	0	0	1	0
21	1	0	1	0	1	1	0	0	2	1	0	1	0	0	0	0	0	0
15	2	1	2	2	3	4	1	1	7	0	0	2	1	0	0	0	1	1
19	0	0	1	2	0	3	0	1	3	0	1	0	1	0	0	1	1	0
18	2	3	1	2	5	3	1	1	8	0	0	2	0	0	0	0	1	1
16	1	3	2	2	4	4	1	1	8	0	1	1	1	0	0	1	1	1
22	1	2	0	0	3	0	1	0	3	1	0	2	0	0	0	0	0	0
23	1	1	1	1	2	2	0	0	4	1	0	2	0	0	0	0	1	0
22	2	0	1	0	2	1	0	0	3	1	0	2	1	1	1	0	1	1
22	2	2	2	3	4	5	1	1	9	1	0	1	1	0	0	0	1	1
23	0	0	2	0	0	2	0	0	2	1	0	2	0	0	0	0	0	0
20	1	1	1	0	2	1	0	0	3	1	0	0	0	0	0	0	1	0
17	3	1	2	2	4	4	1	1	8	0	0	0	0	0	0	1	1	1
15	0	0	0	2	0	2	0	0	2	0	0	1	0	0	0	0	0	0
16	0	1	1	1	1	2	0	0	3	0	0	2	0	0	0	0	1	0
16	0	0	0	0	0	0	0	0	0	0	0	1	0	0	0	0
15	1	2	2	1	3	3	1	1	6	0	0	1	1	0	0	2	1	0
21	2	2	2	1	4	3	1	1	7	1	0	2	0	0	0	0	0	0
19	2	3	1	1	5	2	1	0	7	0	0	0	0	0	0	0	1	1
15	3	2	1	1	5	2	1	0	7	0	0	1	0	0	0	0	1	1
16	2	2	1	3	4	4	1	1	8	0	0	0	1	0	0	2	1	0
15	0	0	0	0	0	0	0	0	0	0	0	2	0	0	0	0
15	2	2	3	1	4	4	1	1	8	0	1	1	1	0	0	1	1	1
17	2	1	0	1	3	1	1	0	4	0	1	0	1	0	0	1	0	1
16	2	2	2	2	4	4	1	1	8	0	0	2	1	1	0	0	1	1
16	1	3	1	2	4	3	1	1	7	0	0	1	0	0	0	0	1	1
19	2	1	0	1	3	1	1	0	4	0	0	1	0	0	0	1	1	0
20	0	2	3	3	2	6	0	1	8	1	1	1	1	0	0	1	1	0
17	2	1	2	2	3	4	1	1	7	0	0	1	0	0	0	0	1	0
23	2	2	1	1	4	2	1	0	6	1	0	1	0	1	1	0	1	0
21	2	2	0	3	4	3	1	1	7	1	0	2	0	0	0	0	1	1
18	2	2	3	2	4	5	1	1	9	0	0	2	0	0	0	0	1	1
19	1	1	2	3	2	5	0	1	7	0	1	2	1	0	0	1	0	1
23	2	2	1	2	4	3	1	1	7	1	1	1	1	0	0	0	1	0
17	0	0	0	0	0	0	0	0	0	0	0	1	1	0	0	0
23	0	0	0	0	0	0	0	0	0	1	0	2	0	0	0	0
20	1	1	2	1	2	3	0	1	5	1	0	1	0	0	0	0	0	0
18	1	1	1	2	2	3	0	1	5	0	0	2	0	0	0	0	1	1
21	1	3	1	2	4	3	1	1	7	1	0	2	0	0	0	0	1	1
22	1	3	1	1	4	2	1	0	6	1	0	2	0	0	0	0	1	0
17	3	2	1	1	5	2	1	0	7	0	0	1	0	0	0	0	1	1
15	0	0	3	2	0	5	0	1	5	0	0	1	0	0	0	0	1	1
16	2	2	2	1	4	3	1	1	7	0	0	2	0	1	0	2	1	0
22	1	1	0	0	2	0	0	0	2	1	0	2	0	0	0	0	0	0
18	1	1	2	2	2	4	0	1	6	0	0	1	0	0	0	0	1	1
23	3	2	2	1	5	3	1	1	8	1	0	0	0	1	0	0	1	1
19	1	3	1	1	4	2	1	0	6	0	0	1	0	0	0	0	1	1
18	1	3	1	2	4	3	1	1	7	0	0	1	0	0	0	0	1	0
18	1	1	1	1	2	2	0	0	4	0	0	1	0	0	0	0	1	1
23	1	0	1	1	1	2	0	0	3	1	0	2	0	0	0	0	0	0
23	0	0	0	2	0	2	0	0	2	1	0	2	0	1	0	0	0	0
23	1	2	1	1	3	2	1	0	5	1	1	1	1	0	0	1	1	0
20	1	1	1	1	2	2	0	0	4	1	2	2	0	0	0	0	1	0
22	2	1	3	2	3	5	1	1	8	1	2	1	1	0	0	0	1	0
19	1	1	1	1	2	2	0	0	4	0	1	1	0	0	0	1	1	1
23	2	1	1	3	3	4	1	1	7	1	1	1	1	0	0	1	1	1
18	2	2	3	3	4	6	1	1	10	0	1	2	1	1	0	1	1	0
21	3	1	0	1	4	1	1	0	5	1	0	1	0	0	0	0	0	1
17	2	1	2	1	3	3	1	1	6	0	0	1	1	0	1	0	1	1
17	3	0	0	3	3	3	1	1	6	0	0	1	0	0	0	0	1	1
22	0	0	0	0	0	0	0	0	0	1	1	1	0	0	0	1
22	1	0	0	1	1	1	0	0	2	1	0	2	0	0	0	0	0	0
23	0	0	0	0	0	0	0	0	0	1	0	2	0	0	0	0
19	2	1	1	1	3	2	1	0	5	0	0	2	0	0	0	0	1	0
22	2	1	2	2	3	4	1	1	7	1	0	0	0	0	0	0	1	0
21	0	0	0	1	0	1	0	0	1	1	0	2	1	0	0	0	0	0
18	1	1	1	3	2	4	0	1	6	0	0	1	0	0	0	0	1	1
20	0	1	2	0	1	2	0	0	3	1	1	2	1	1	0	1	0	0
17	2	2	1	0	4	1	1	0	5	0	0	2	0	0	1	0	1	0
22	2	2	2	2	4	4	1	1	8	1	1	2	1	0	0	1	1	1
22	0	0	0	2	0	2	0	0	2	1	1	2	1	0	0	1	0	0
20	0	0	0	1	0	1	0	0	1	1	0	2	1	0	0	0	0	0
19	2	2	1	1	4	2	1	0	6	0	1	2	0	0	0	1	1	1
22	0	2	1	2	2	3	0	1	5	1	0	1	0	0	0	0	1	0
23	1	1	0	0	2	0	0	0	2	1	2	2	0	0	1	0	0	0
20	1	0	1	2	1	3	0	1	4	1	0	2	0	0	0	0	1	0
17	0	0	0	0	0	0	0	0	0	0	0	1	0	0	0	0
18	3	3	2	3	6	5	1	1	11	0	0	1	0	0	0	0	1	0
19	2	0	2	3	2	5	0	1	7	0	0	1	1	0	0	0	1	1
22	1	1	1	3	2	4	0	1	6	1	1	2	1	1	0	1	1	1
21	2	2	0	2	4	2	1	0	6	1	2	1	1	0	0	0	1	1
18	0	0	0	1	0	1	0	0	1	0	2	1	1	0	0	2	0	0
22	3	0	3	2	3	5	1	1	8	1	0	1	1	0	0	0	1	1
20	1	2	0	0	3	0	1	0	3	1	0	1	0	0	0	0	1	0
23	0	0	0	0	0	0	0	0	0	1	0	0	0	0	0	0
21	0	0	0	0	0	0	0	0	0	1	0	2	0	0	0	0
22	1	0	0	1	1	1	0	0	2	1	0	1	1	0	0	1	0	0
22	0	0	0	0	0	0	0	0	0	1	0	1	0	0	0	0
21	2	2	1	1	4	2	1	0	6	1	1	0	1	0	0	1	1	0
21	0	0	0	0	0	0	0	0	0	1	0	1	0	0	0	0
22	1	1	0	0	2	0	0	0	2	1	0	0	0	0	0	0	1	0
23	1	0	1	1	1	2	0	0	3	1	0	1	1	1	0	0	1	1
20	0	0	0	0	0	0	0	0	0	1	0	2	0	0	1	0
23	2	0	1	1	2	2	0	0	4	1	0	2	1	0	0	0	0	0
15	1	1	1	1	2	2	0	0	4	0	0	1	0	0	0	0	0	0
22	0	2	1	2	2	3	0	1	5	1	0	2	0	0	0	0	1	0
17	1	0	0	0	1	0	0	0	1	0	0	2	1	1	0	2	1	0
15	2	2	0	2	4	2	1	0	6	0	0	1	0	0	0	0	1	0
22	1	0	1	1	1	2	0	0	3	1	0	2	0	0	0	0	1	0
20	2	1	2	1	3	3	1	1	6	1	0	1	1	0	0	0	1	1
21	0	0	1	1	0	2	0	0	2	1	1	1	1	0	0	1	1	0
20	2	1	1	0	3	1	1	0	4	1	0	2	1	0	0	0	1	0
22	1	2	1	1	3	2	1	0	5	1	2	1	1	0	0	2	0	0
19	1	0	1	1	1	2	0	0	3	0	1	0	1	1	0	1	0	1
20	2	2	2	2	4	4	1	1	8	1	0	1	0	0	0	0	1	1
22	2	0	1	0	2	1	0	0	3	1	0	1	0	0	0	0	1	0
17	3	0	0	3	3	3	1	1	6	0	1	0	1	0	0	1	1	1
17	1	1	1	1	2	2	0	0	4	0	0	2	0	0	0	0	1	1
17	0	0	0	0	0	0	0	0	0	0	2	1	1	0	0	0
22	2	2	3	1	4	4	1	1	8	1	0	2	0	1	0	0	1	1
22	1	0	1	0	1	1	0	0	2	1	2	1	0	0	0	0	0	0
21	1	0	1	2	1	3	0	1	4	1	2	2	1	0	0	0	1	0
20	0	0	0	1	0	1	0	0	1	1	0	0	0	0	0	0	0	0
21	1	0	2	2	1	4	0	1	5	1	1	1	1	0	0	1	1	0
20	1	0	3	2	1	5	0	1	6	1	0	2	1	1	0	1	1	1
17	2	3	3	3	5	6	1	1	11	0	0	1	1	0	0	0	1	0
22	2	0	0	2	2	2	0	0	4	1	0	1	0	0	0	0	1	0
17	2	2	0	3	4	3	1	1	7	0	0	2	0	0	0	0	1	0
19	0	1	0	1	1	1	0	0	2	0	0	0	0	0	0	0	1	0
23	0	0	0	0	0	0	0	0	0	1	0	1	0	0	0	0
19	1	1	1	1	2	2	0	0	4	0	1	2	1	0	0	1	1	0
23	0	0	0	0	0	0	0	0	0	1	1	2	1	0	0	1
22	1	2	1	2	3	3	1	1	6	1	0	2	0	0	0	0	1	1
23	1	1	1	1	2	2	0	0	4	1	1	1	1	0	0	0	1	0
22	1	1	2	1	2	3	0	1	5	1	1	1	1	0	0	1	1	0
22	1	1	0	1	2	1	0	0	3	1	1	2	1	0	0	1	1	0
23	1	1	0	3	2	3	0	1	5	1	0	1	0	0	0	0	1	0
20	0	0	0	1	0	1	0	0	1	1	0	0	0	0	0	0	0	0
15	0	0	0	0	0	0	0	0	0	0	0	1	0	0	0	0
17	0	1	1	1	1	2	0	0	3	0	0	1	0	0	0	0	1	1
20	1	1	0	3	2	3	0	1	5	1	0	1	0	0	0	0	0	0
18	0	0	0	0	0	0	0	0	0	0	1	1	1	0	0	1
19	1	0	0	0	1	0	0	0	1	0	0	0	0	0	0	0	0	0
23	0	0	0	0	0	0	0	0	0	1	0	0	0	0	0	0
23	0	0	0	0	0	0	0	0	0	1	0	0	0	0	0	0
21	0	2	0	0	2	0	0	0	2	1	0	0	0	1	0	0	1	0
23	1	2	3	1	3	4	1	1	7	1	0	1	1	0	1	0	1	0
23	0	0	0	0	0	0	0	0	0	1	1	1	1	0	0	1
17	0	0	0	0	0	0	0	0	0	0	1	0	1	0	0	1
23	2	1	2	1	3	3	1	1	6	1	0	2	0	0	0	0	1	1
18	0	0	0	0	0	0	0	0	0	0	0	0	1	1	1	0
17	3	3	3	3	6	6	1	1	12	0	1	0	1	1	0	1	1	1
20	0	0	0	0	0	0	0	0	0	1	0	0	0	0	0	0
22	1	0	1	1	1	2	0	0	3	1	1	1	1	0	0	1	0	0
20	3	3	3	3	6	6	1	1	12	1	0	1	1	1	0	1	1	1
23	0	2	3	1	2	4	0	1	6	1	1	2	1	0	0	1	1	1
21	0	2	2	2	2	4	0	1	6	1	1	1	1	1	0	1	1	0
18	0	2	0	1	2	1	0	0	3	0	1	1	1	0	0	1	0	0
23	0	0	1	0	0	1	0	0	1	1	0	1	0	0	0	0	1	0
23	1	2	2	1	3	3	1	1	6	1	1	2	1	0	0	1	1	0
22	0	3	0	3	3	3	1	1	6	1	0	1	0	1	1	0	1	1
21	0	0	0	0	0	0	0	0	0	1	0	1	0	0	0	0
19	0	0	1	2	0	3	0	1	3	0	0	1	0	0	0	0	1	0
19	0	0	0	0	0	0	0	0	0	0	1	2	1	0	0	0
23	1	1	1	2	2	3	0	1	5	1	1	1	1	0	0	1	0	0
19	0	0	0	0	0	0	0	0	0	0	1	1	1	0	0	1
17	0	0	2	2	0	4	0	1	4	0	1	0	1	0	0	1	1	0
18	0	0	0	0	0	0	0	0	0	0	0	0	1	1	0	0
19	3	2	0	1	5	1	1	0	6	0	1	0	1	0	0	1	1	0
18	0	0	0	0	0	0	0	0	0	0	1	2	1	0	0	1
20	1	1	0	2	2	2	0	0	4	1	1	0	1	0	0	1	0	0
19	0	0	0	0	0	0	0	0	0	0	1	0	1	1	0	1
22	0	0	0	2	0	2	0	0	2	1	1	0	1	0	0	1	0	0
23	0	0	1	2	0	3	0	1	3	1	0	1	0	0	0	0	0	0
21	3	0	0	0	3	0	1	0	3	1	0	1	0	0	0	0	0	0
18	0	0	0	0	0	0	0	0	0	0	0	1	0	0	0	0
20	0	0	0	0	0	0	0	0	0	1	0	1	0	0	0	0
22	0	0	0	0	0	0	0	0	0	1	0	1	0	1	0	0
18	0	1	1	2	1	3	0	1	4	0	0	1	0	0	0	0	1	1
18	3	3	0	0	6	0	1	0	6	0	0	1	0	0	0	0	0	0
20	1	1	2	1	2	3	0	1	5	1	0	0	0	0	0	2	1	1
22	1	3	0	0	4	0	1	0	4	1	0	1	0	0	0	1	1	0
18	1	3	0	1	4	1	1	0	5	0	0	2	0	0	0	0	1	0
18	0	0	0	0	0	0	0	0	0	0	0	2	1	0	0	0
15	0	0	0	0	0	0	0	0	0	0	0	2	0	0	0	0
20	0	1	0	0	1	0	0	0	1	1	0	1	1	0	0	1	1	0
15	0	0	0	0	0	0	0	0	0	0	1	0	1	0	0	1
19	0	0	0	2	0	2	0	0	2	0	0	2	0	0	0	0	0	0
22	0	3	3	3	3	6	1	1	9	1	0	0	1	1	0	2	1	1
22	0	0	0	0	0	0	0	0	0	1	0	1	1	0	0	0
15	2	0	0	2	2	2	0	0	4	0	0	1	0	1	0	0	0	0
17	0	0	0	0	0	0	0	0	0	0	0	2	1	0	0	1
22	0	0	1	0	0	1	0	0	1	1	0	2	1	0	1	0	1	0
23	0	0	0	1	0	1	0	0	1	1	1	1	0	0	0	1	0	0
18	0	1	1	0	1	1	0	0	2	0	1	1	1	1	0	1	1	0
23	0	0	2	0	0	2	0	0	2	1	1	1	1	1	0	1	0	0
16	0	0	0	1	0	1	0	0	1	0	1	0	0	0	0	1	0	0
23	0	3	0	0	3	0	1	0	3	1	0	0	0	0	0	0	1	1
18	3	3	3	3	6	6	1	1	12	0	1	1	1	0	0	1	0	0
19	0	1	0	3	1	3	0	1	4	0	0	0	0	0	0	0	0	0
19	0	1	1	1	1	2	0	0	3	0	1	1	1	0	0	1	0	0
23	0	0	0	0	0	0	0	0	0	1	0	0	0	1	0	0
18	0	0	0	0	0	0	0	0	0	0	2	0	1	1	0	0
23	0	0	2	2	0	4	0	1	4	1	1	0	1	0	0	1	1	1
15	1	0	0	0	1	0	0	0	1	0	0	1	1	0	0	2	1	0
19	1	1	0	0	2	0	0	0	2	0	0	0	0	0	0	0	1	1
21	3	2	0	2	5	2	1	0	7	1	0	1	0	0	0	0	1	0
15	0	0	1	2	0	3	0	1	3	0	0	1	1	0	0	2	1	1
21	0	0	0	0	0	0	0	0	0	1	0	0	0	0	0	0
17	0	0	1	1	0	2	0	0	2	0	0	1	1	0	1	2	1	0
19	1	1	0	0	2	0	0	0	2	0	0	2	1	0	0	0	1	0
15	2	2	2	0	4	2	1	0	6	0	1	1	1	0	0	1	0	0
19	2	1	2	1	3	3	1	1	6	0	0	1	1	0	0	0	1	1
21	0	0	0	1	0	1	0	0	1	1	1	1	1	0	0	1	0	0
18	2	0	1	2	2	3	0	1	5	0	1	1	1	0	0	0	1	0
15	0	0	3	3	0	6	0	1	6	0	2	1	1	1	0	0	1	0
23	2	2	1	1	4	2	1	0	6	1	0	0	1	1	0	0	1	1
18	3	2	3	2	5	5	1	1	10	0	1	1	1	0	0	1	1	0
23	1	0	2	1	1	3	0	1	4	1	0	0	0	0	0	0	0	0
22	0	1	1	1	1	2	0	0	3	1	1	1	1	0	0	1	1	0
19	0	0	0	0	0	0	0	0	0	0	0	2	1	0	0	0
19	0	0	0	1	0	1	0	0	1	0	0	1	0	0	0	0	0	0
22	0	0	0	0	0	0	0	0	0	1	0	1	0	0	0	0
18	3	3	0	0	6	0	1	0	6	0	0	0	1	0	0	2	1	1
19	0	0	0	1	0	1	0	0	1	0	1	1	1	0	0	1	0	0
22	0	0	0	1	0	1	0	0	1	1	1	1	1	0	0	1	0	0
15	0	0	0	0	0	0	0	0	0	0	1	0	1	0	0	1
18	1	1	1	2	2	3	0	1	5	0	0	2	0	0	0	0	1	0
20	3	0	1	1	3	2	1	0	5	1	1	2	1	0	0	1	1	1
21	0	0	0	0	0	0	0	0	0	1	1	0	1	0	0	1
18	0	0	0	0	0	0	0	0	0	0	0	0	1	1	0	2
18	2	1	2	1	3	3	1	1	6	0	1	1	1	0	0	1	1	1
17	3	2	3	3	5	6	1	1	11	0	0	2	1	1	0	2	1	1
18	0	0	0	0	0	0	0	0	0	0	0	0	0	0	0	0
22	1	0	0	1	1	1	0	0	2	1	2	1	1	0	0	0	1	0
[truncated: 427 more rows]

## Sheet: Variable description
Age (age of a participants)
QN1 ( Feeling nervous, anxious or on edge) [0=not at all, 1=several days, 2=more than half the days, 3=nearly every day]
QN2 ( Not being able to stop or control worrying) [0=not at all, 1=several days, 2=more than half the days, 3=nearly every day]
QN3 ( Little interest or pleasure in doing things) [0=not at all, 1=several days, 2=more than half the days, 3=nearly every day]
QN4 ( Feeling down, depressed or hopeless) [0=not at all, 1=several days, 2=more than half the days, 3=nearly every day]
Anxiety_score (Anxitey scores) [0-6]
Depression_score (Depression scores) [0-6]
Anxiety ( Score of QN1 and QN2 if ≥ 3 or not ) [0=No, 1=Yes]
Depression ( Score of QN3 and QN4 if ≥ 3 or not ) [0=No, 1=Yes]
Anxi_depression_score (anxitey and depression scores) [0-12]
agecat (Categorization of age into two groups) [0=15-19, 1=20-23]
familycomp ( family composition) [0=Parents/relative or elder siblings , 1= Husband , 2= Alone/younger siblings/other]
Education_status [0=Never been to school/Incomplete , 1=primaryschool, 2=Completed/In completed secondary school
Children (Has children ) [0=No, 1=Yes]
Bedhungry (Went to bed hungry due to lack of food for the past four weeks ) [0=No, 1=Yes]
TASAF ( Living in a household supported by a social welfare program of Tanzania Social Action Fund) [0=No, 1=Yes]
Marital_Status [0=Single, 1=Currently married, 2=Formerly married ]
socialfn (Social function difficulties)[0=No, 1=Yes]
suicidal (Suicidal thoughts)[0=No, 1=Yes]
